# Supplementary material for: 4-Bromobenzoyl 4-bromobenzoate monohydrate
Source: Acta Crystallogr Sect E Struct Rep Online. 2011 Jun 18;67(Pt 7):o1662. doi: 10.1107/S1600536811022264 (PMC3151882; doi:10.1107/S1600536811022264)
Supplement: Supplementary file 1 [file e-67-o1662-sup1.cif]

##############################################################################
#                                                                            #
# This CIF contains the data in a paper accepted for publication in          #
# Acta Crystallographica Section E. It conforms to the requirements of       #
# Notes for Authors for Acta Crystallographica Section E, and has been       #
# peer reviewed under the auspices of the IUCr Commission on Journals.       #
#                                                                            #
# Full details of the Crystallographic Information File format               #
# are given in the paper "The Crystallographic Information File (CIF):       #
# a New Standard Archive File for Crystallography" by S. R. Hall, F. H.      #
# Allen and I. D. Brown [Acta Cryst. (1991), A47, 655-685].                  #
#                                                                            #
# The current version of the core CIF dictionary is obtainable from          #
# ftp://ftp.iucr.org/pub/cif_core.dic.                                       #
#                                                                            #
# Software is freely available for graphical display of the structure(s)     #
# in this CIF. For information consult the CIF software page                 #
# http://www.iucr.org/resources/cif/software.                                #
#                                                                            #
# This file may be used for bona fide research purposes within the           #
# scientific community so long as proper attribution is given to the journal # 
# article from which it was obtained.                                        #
#                                                                            #
##############################################################################
data_I
_audit_creation_method     SHELXL97
_chemical_name_systematic
;
4-Bromobenzoyl 4-bromobenzoate monohydrate
;
_chemical_name_common
;
<i>para</i>-bromobenzoic acid anhydride
;
_chemical_formula_moiety     'C14 H8 Br2 O3, H2 O'
_chemical_formula_sum     'C14 H10 Br2 O4'
_chemical_formula_iupac     'C14 H8 Br2 O3 , H2 O'
_chemical_formula_weight     402.04
_chemical_melting_point     ?
_symmetry_cell_setting     orthorhombic
_symmetry_space_group_name_H-M     'P n m a'
_symmetry_space_group_name_Hall     '-P 2ac 2n'
loop_
    _symmetry_equiv_pos_as_xyz
    'x, y, z'
    '-x+1/2, -y, z+1/2'
    'x+1/2, -y+1/2, -z+1/2'
    '-x, y+1/2, -z'
    '-x, -y, -z'
    'x-1/2, y, -z-1/2'
    '-x-1/2, y-1/2, z-1/2'
    'x, -y-1/2, z'
_cell_length_a     12.6118(3)
_cell_length_b     28.2378(7)
_cell_length_c     3.88980(10)
_cell_angle_alpha     90.00
_cell_angle_beta     90.00
_cell_angle_gamma     90.00
_cell_volume     1385.27(6)
_cell_formula_units_Z     4
_cell_measurement_reflns_used     4619
_cell_measurement_theta_min     2.89
_cell_measurement_theta_max     28.07
_cell_measurement_temperature     200(2)
_exptl_crystal_description     needle
_exptl_crystal_colour     yellow
_exptl_crystal_size_max     0.352
_exptl_crystal_size_mid     0.121
_exptl_crystal_size_min     0.051
_exptl_crystal_density_diffrn     1.928
_exptl_crystal_density_meas     ?
_exptl_crystal_density_method     'not measured'
_exptl_crystal_F_000     784
_exptl_absorpt_coefficient_mu     5.861
_exptl_absorpt_correction_type     multi-scan
_exptl_absorpt_process_details     '(SADABS; Bruker, 2008)'
_exptl_absorpt_correction_T_min     0.8251
_exptl_absorpt_correction_T_max     1.0000
_exptl_special_details
;
;
_diffrn_ambient_temperature     200(2)
_diffrn_radiation_type     MoK\a
_diffrn_radiation_wavelength     0.71073
_diffrn_radiation_source     'fine-focus sealed tube'
_diffrn_radiation_monochromator     graphite
_diffrn_measurement_device_type     'Bruker APEXII CCD'
_diffrn_measurement_device     ?
_diffrn_measurement_method     '\f and \w'
_diffrn_reflns_number     11620
_diffrn_reflns_av_R_equivalents     0.0240
_diffrn_reflns_av_sigmaI/netI     0.0181
_diffrn_reflns_theta_min     2.89
_diffrn_reflns_theta_max     28.26
_diffrn_reflns_theta_full     28.26
_diffrn_measured_fraction_theta_max     0.989
_diffrn_measured_fraction_theta_full     0.989
_diffrn_reflns_limit_h_min     -16
_diffrn_reflns_limit_h_max     16
_diffrn_reflns_limit_k_min     -26
_diffrn_reflns_limit_k_max     37
_diffrn_reflns_limit_l_min     -3
_diffrn_reflns_limit_l_max     5
_refine_special_details
;
;
_reflns_number_total     1728
_reflns_number_gt     1519
_reflns_threshold_expression     I>2\s(I)
_refine_ls_structure_factor_coef     Fsqd
_refine_ls_matrix_type     full
_refine_ls_R_factor_all     0.0493
_refine_ls_R_factor_gt     0.0425
_refine_ls_wR_factor_gt     0.0907
_refine_ls_wR_factor_ref     0.0929
_refine_ls_goodness_of_fit_ref     1.299
_refine_ls_restrained_S_all     1.298
_refine_ls_number_reflns     1728
_refine_ls_number_parameters     98
_refine_ls_number_restraints     2
_refine_ls_hydrogen_treatment     mixed
_refine_ls_weighting_scheme     calc
_refine_ls_weighting_details
       'calc w = 1/[\s^2^(Fo^2^)+(0.0068P)^2^+7.3420P] where P=(Fo^2^+2Fc^2^)/3'
_atom_sites_solution_hydrogens     geom
_atom_sites_solution_primary     direct
_atom_sites_solution_secondary     difmap
_refine_ls_shift/su_max     0.000
_refine_ls_shift/su_mean     0.000
_refine_diff_density_max     0.689
_refine_diff_density_min     -0.618
_refine_ls_extinction_method     none
_refine_ls_extinction_coef     ?
_refine_ls_abs_structure_Flack     ?
loop_
    _atom_type_symbol
    _atom_type_description
    _atom_type_scat_dispersion_real
    _atom_type_scat_dispersion_imag
    _atom_type_scat_source
    'C' 'C' 0.0033 0.0016
                         'International Tables Vol C Tables 4.2.6.8 and 6.1.1.4'
    'H' 'H' 0.0000 0.0000
                         'International Tables Vol C Tables 4.2.6.8 and 6.1.1.4'
    'Br' 'Br' -0.2901 2.4595
                         'International Tables Vol C Tables 4.2.6.8 and 6.1.1.4'
    'O' 'O' 0.0106 0.0060
                         'International Tables Vol C Tables 4.2.6.8 and 6.1.1.4'
_computing_data_collection     'APEX2 (Bruker, 2010)'
_computing_cell_refinement     'SAINT (Bruker, 2010)'
_computing_data_reduction     'SAINT (Bruker, 2010)'
_computing_structure_solution     'SHELXS97 (Sheldrick, 2008)'
_computing_structure_refinement     'SHELXL97 (Sheldrick, 2008)'
_computing_molecular_graphics     'ORTEP-3 (Farrugia, 1997)'
_computing_publication_material
;
SHELXL97 (Sheldrick, 2008) and PLATON (Spek, 2009)
;
loop_
    _atom_site_type_symbol
    _atom_site_label
    _atom_site_fract_x
    _atom_site_fract_y
    _atom_site_fract_z
    _atom_site_U_iso_or_equiv
    _atom_site_adp_type
    _atom_site_calc_flag
    _atom_site_refinement_flags
    _atom_site_occupancy
    _atom_site_symmetry_multiplicity
    _atom_site_disorder_assembly
    _atom_site_disorder_group
    Br Br1 -0.14551(4) 0.030824(15) -0.21724(12) 0.03488(15) Uani d . 1 1 . .
    O O1 0.0688(4) 0.2500 0.0995(14) 0.0340(11) Uani d S 1 2 . .
    O O2 0.2098(2) 0.20237(11) 0.2371(14) 0.0530(12) Uani d . 1 1 . .
    C C1 0.1190(3) 0.20645(15) 0.1450(12) 0.0244(9) Uani d . 1 1 . .
    C C2 0.0521(3) 0.16413(13) 0.0633(11) 0.0208(8) Uani d . 1 1 . .
    C C3 -0.0548(3) 0.16199(14) 0.1493(11) 0.0224(8) Uani d . 1 1 . .
    H H3 -0.0880 0.1880 0.2604 0.027 Uiso calc R 1 1 . .
    C C4 -0.1125(3) 0.12164(14) 0.0718(11) 0.0228(8) Uani d . 1 1 . .
    H H4 -0.1854 0.1197 0.1316 0.027 Uiso calc R 1 1 . .
    C C5 -0.0637(3) 0.08430(14) -0.0924(11) 0.0225(8) Uani d . 1 1 . .
    C C6 0.0432(3) 0.08532(14) -0.1753(12) 0.0257(9) Uani d . 1 1 . .
    H H6 0.0761 0.0592 -0.2863 0.031 Uiso calc R 1 1 . .
    C C7 0.1007(3) 0.12551(14) -0.0919(12) 0.0240(9) Uani d . 1 1 . .
    H H7 0.1744 0.1267 -0.1414 0.029 Uiso calc R 1 1 . .
    O O90 0.3607(4) 0.2500 0.7343(14) 0.0354(10) Uani d SD 1 2 . .
    H H901 0.329(4) 0.2690(15) 0.864(12) 0.053 Uiso d D 1 1 . .
loop_
    _atom_site_aniso_label
    _atom_site_aniso_U_11
    _atom_site_aniso_U_22
    _atom_site_aniso_U_33
    _atom_site_aniso_U_12
    _atom_site_aniso_U_13
    _atom_site_aniso_U_23
    Br1 0.0490(3) 0.0237(2) 0.0319(2) -0.0150(2) -0.0019(2) -0.0033(2)
    O1 0.031(2) 0.027(2) 0.044(3) 0.000 -0.003(2) 0.000
    O2 0.0195(14) 0.0242(15) 0.115(4) 0.0002(13) -0.028(2) 0.006(2)
    C1 0.0119(17) 0.0224(19) 0.039(2) -0.0004(14) -0.0018(16) 0.0024(18)
    C2 0.0185(18) 0.0157(18) 0.028(2) 0.0000(15) -0.0027(16) 0.0032(16)
    C3 0.0190(18) 0.0183(18) 0.030(2) 0.0043(15) -0.0010(17) -0.0004(16)
    C4 0.0207(18) 0.0215(19) 0.026(2) -0.0021(15) 0.0018(17) 0.0019(17)
    C5 0.032(2) 0.0164(18) 0.020(2) -0.0068(16) -0.0036(17) 0.0024(16)
    C6 0.032(2) 0.0169(18) 0.028(2) 0.0044(16) 0.0029(18) -0.0031(17)
    C7 0.0181(18) 0.0231(19) 0.031(2) 0.0034(15) 0.0022(17) 0.0018(18)
    O90 0.029(2) 0.044(3) 0.033(3) 0.000 0.006(2) 0.000
_geom_special_details
;
;
loop_
    _geom_bond_atom_site_label_1
    _geom_bond_atom_site_label_2
    _geom_bond_site_symmetry_2
    _geom_bond_distance
    _geom_bond_publ_flag
    Br1 C5 . 1.893(4) ?
    O1 C1 8_565 1.395(4) ?
    O1 C1 . 1.395(4) ?
    O2 C1 . 1.205(5) ?
    C1 C2 . 1.497(5) ?
    C2 C7 . 1.389(6) ?
    C2 C3 . 1.390(5) ?
    C3 C4 . 1.385(5) ?
    C3 H3 . 0.9500 ?
    C4 C5 . 1.378(6) ?
    C4 H4 . 0.9500 ?
    C5 C6 . 1.387(6) ?
    C6 C7 . 1.385(6) ?
    C6 H6 . 0.9500 ?
    C7 H7 . 0.9500 ?
    O90 H901 . 0.840(14) ?
loop_
    _geom_angle_atom_site_label_1
    _geom_angle_atom_site_label_2
    _geom_angle_atom_site_label_3
    _geom_angle_site_symmetry_1
    _geom_angle_site_symmetry_3
    _geom_angle
    _geom_angle_publ_flag
    C1 O1 C1 8_565 . 123.7(5) ?
    O2 C1 O1 . . 123.6(4) ?
    O2 C1 C2 . . 121.5(4) ?
    O1 C1 C2 . . 114.9(3) ?
    C7 C2 C3 . . 119.9(4) ?
    C7 C2 C1 . . 118.0(4) ?
    C3 C2 C1 . . 122.0(4) ?
    C4 C3 C2 . . 119.5(4) ?
    C4 C3 H3 . . 120.2 ?
    C2 C3 H3 . . 120.2 ?
    C5 C4 C3 . . 119.7(4) ?
    C5 C4 H4 . . 120.1 ?
    C3 C4 H4 . . 120.1 ?
    C4 C5 C6 . . 121.8(4) ?
    C4 C5 Br1 . . 119.1(3) ?
    C6 C5 Br1 . . 119.2(3) ?
    C7 C6 C5 . . 118.1(4) ?
    C7 C6 H6 . . 120.9 ?
    C5 C6 H6 . . 120.9 ?
    C6 C7 C2 . . 120.9(4) ?
    C6 C7 H7 . . 119.5 ?
    C2 C7 H7 . . 119.5 ?
loop_
    _geom_torsion_atom_site_label_1
    _geom_torsion_atom_site_label_2
    _geom_torsion_atom_site_label_3
    _geom_torsion_atom_site_label_4
    _geom_torsion_site_symmetry_1
    _geom_torsion_site_symmetry_2
    _geom_torsion_site_symmetry_3
    _geom_torsion_site_symmetry_4
    _geom_torsion
    _geom_torsion_publ_flag
    C1 O1 C1 O2 8_565 . . . 2.1(10) ?
    C1 O1 C1 C2 8_565 . . . -176.7(4) ?
    O2 C1 C2 C7 . . . . -35.8(7) ?
    O1 C1 C2 C7 . . . . 143.1(4) ?
    O2 C1 C2 C3 . . . . 141.8(5) ?
    O1 C1 C2 C3 . . . . -39.4(6) ?
    C7 C2 C3 C4 . . . . -1.5(6) ?
    C1 C2 C3 C4 . . . . -179.0(4) ?
    C2 C3 C4 C5 . . . . -0.6(6) ?
    C3 C4 C5 C6 . . . . 1.8(7) ?
    C3 C4 C5 Br1 . . . . -176.8(3) ?
    C4 C5 C6 C7 . . . . -0.7(7) ?
    Br1 C5 C6 C7 . . . . 177.8(3) ?
    C5 C6 C7 C2 . . . . -1.5(7) ?
    C3 C2 C7 C6 . . . . 2.6(7) ?
    C1 C2 C7 C6 . . . . -179.8(4) ?
loop_
    _geom_hbond_atom_site_label_D
    _geom_hbond_atom_site_label_H
    _geom_hbond_atom_site_label_A
    _geom_hbond_site_symmetry_A
    _geom_hbond_distance_DH
    _geom_hbond_distance_HA
    _geom_hbond_distance_DA
    _geom_hbond_angle_DHA
    O90 H901 O2 8_566 0.840(14) 2.24(2) 3.043(6) 161(5)
    C3 H3 O2 6_556 0.95 2.58 3.211(5) 124
data_global
_journal_date_recd_electronic     2011-05-25
_journal_date_accepted     2011-06-08
_journal_name_full     'Acta Crystallographica, Section E'
_journal_year     2011
_journal_volume     67
_journal_issue      7
_journal_page_first     o1662
_journal_page_last     o1662
_journal_paper_category     QO
_journal_coeditor_code     RZ2605
_publ_contact_author_name     'Dr Richard Betz'
_publ_contact_author_address
;
Department of Chemistry
Nelson Mandela Metropolitan University
Summerstrand Campus (South)
University Way
Summerstrand
PO Box 77000
Port Elizabeth
6031
South Africa
;
_publ_contact_author_email     richard.betz@webmail.co.za
_publ_contact_author_fax     '+27-41-504-4236'
_publ_contact_author_phone     '+27-41-504-4285'
_publ_section_title
;
4-Bromobenzoyl 4-bromobenzoate monohydrate
;
loop_
    _publ_author_name
    _publ_author_address
    'Schmitt, Bonell'
;
Nelson Mandela Metropolitan University
Summerstrand Campus
Department of Chemistry
University Way
Summerstrand
PO Box 77000
Port Elizabeth 6031
South Africa
;
    'Gerber, Thomas'
;
Nelson Mandela Metropolitan University
Summerstrand Campus
Department of Chemistry
University Way
Summerstrand
PO Box 77000
Port Elizabeth 6031
South Africa
;
    'Hosten, Eric'
;
Nelson Mandela Metropolitan University
Summerstrand Campus
Department of Chemistry
University Way
Summerstrand
PO Box 77000
Port Elizabeth 6031
South Africa
;
    'Betz, Richard'
;
Nelson Mandela Metropolitan University
Summerstrand Campus
Department of Chemistry
University Way
Summerstrand
PO Box 77000
Port Elizabeth 6031
South Africa
;
