# Supplementary material for: 4-Bromobenzoyl 4-bromobenzoate monohydrate
Source: Acta Crystallogr Sect E Struct Rep Online. 2011 Jun 18;67(Pt 7):o1662. doi: 10.1107/S1600536811022264 (PMC3151882; doi:10.1107/S1600536811022264)
Supplement: Supplementary file 2 [file e-67-o1662-Isup2.hkl]

# 
# h,k,l, Fc-squared, Fo-squared, sigma(Fo-squared) and status flag 
# 
data_I
_shelx_title ' ba191_s in Pnma' 
_shelx_refln_list_code          4 
_shelx_F_calc_maximum      256.05 
_exptl_crystal_F_000       784.00 
_reflns_d_resolution_high  0.7506 
 
loop_ 
 _symmetry_equiv_pos_as_xyz 
 'x, y, z' 
 '-x+1/2, -y, z+1/2' 
 'x+1/2, -y+1/2, -z+1/2' 
 '-x, y+1/2, -z' 
 '-x, -y, -z' 
 'x-1/2, y, -z-1/2' 
 '-x-1/2, y-1/2, z-1/2' 
 'x, -y-1/2, z' 
 
_cell_length_a    12.6118 
_cell_length_b    28.2378 
_cell_length_c     3.8898 
_cell_angle_alpha  90.000 
_cell_angle_beta   90.000 
_cell_angle_gamma  90.000 
 
_shelx_F_squared_multiplier     1.000 
 
loop_ 
 _refln_index_h 
 _refln_index_k 
 _refln_index_l 
 _refln_F_squared_calc 
 _refln_F_squared_meas 
 _refln_F_squared_sigma 
 _refln_observed_status 
   2   0   0     2192.58     2170.29     18.56 o 
   4   0   0    65560.10    64762.83    469.91 o 
   6   0   0     1745.08     1377.15     14.74 o 
   8   0   0      752.83      788.63     14.58 o 
  10   0   0     8958.49     8566.33    101.40 o 
  12   0   0     2166.42     1704.94     48.83 o 
  14   0   0     1452.23     1621.02     40.76 o 
  16   0   0        3.85      -16.66     27.79 o 
   2   1   0       12.46        3.30      2.70 o 
   6   1   0     4513.04     4870.99     27.35 o 
   8   1   0     3149.06     3227.35     23.03 o 
  10   1   0       93.92      344.98     12.34 o 
  12   1   0      434.41      417.96     16.17 o 
  14   1   0       79.50      125.67     15.99 o 
  16   1   0       39.58       56.40     18.13 o 
   2   2   0      802.85      737.69      6.14 o 
   4   2   0    19090.61    21019.33    118.75 o 
   6   2   0    13403.19    12916.89     74.57 o 
   8   2   0     3739.46     3610.74     26.21 o 
  10   2   0     7096.61     7337.50     66.51 o 
  12   2   0      391.27      383.96     15.94 o 
  14   2   0      664.16      579.51     20.06 o 
  16   2   0      289.20      427.41     26.57 o 
   2   3   0    29557.79    28791.16    201.39 o 
   4   3   0     2871.39     3462.68     26.02 o 
   6   3   0     1806.47     1894.06     15.63 o 
   8   3   0      503.14      548.19     10.18 o 
  10   3   0       63.82      166.37     11.35 o 
  12   3   0     1569.20     1494.35     25.96 o 
  14   3   0       50.09      144.45     16.27 o 
  16   3   0      193.83      215.68     21.01 o 
   0   4   0     9996.99     9649.31    147.56 o 
   2   4   0    15982.92    16063.94    117.99 o 
   4   4   0    14661.02    14278.70     86.82 o 
   6   4   0    12759.04    13914.09    101.93 o 
   8   4   0     3950.41     4599.25     36.31 o 
  10   4   0     3727.17     3551.62     35.15 o 
  12   4   0        1.30      116.67     13.48 o 
  14   4   0     2651.19     2623.70     37.02 o 
  16   4   0       38.58       81.03     20.13 o 
   2   5   0    36700.00    38072.65    298.20 o 
   4   5   0    13227.03    12637.61     81.51 o 
   6   5   0    12612.13    12757.30     89.69 o 
   8   5   0     9406.32     9399.74     69.05 o 
  10   5   0      303.48      448.24     12.33 o 
  12   5   0     2640.14     2759.42     35.88 o 
  14   5   0      276.18      331.75     20.46 o 
  16   5   0      400.43      355.23     22.86 o 
   0   6   0     2452.73     2474.30     33.56 o 
   2   6   0     1576.90     1592.02     15.76 o 
   4   6   0     1828.96     2170.63     16.50 o 
   6   6   0     1541.55     1348.30     14.08 o 
   8   6   0      771.41      725.86     14.62 o 
  10   6   0      685.73      715.06     17.41 o 
  12   6   0      242.97      334.92     17.02 o 
  14   6   0      131.98       74.62     17.03 o 
  16   6   0        0.10       62.80     20.24 o 
   2   7   0    31357.64    30261.92    255.01 o 
   4   7   0     2069.45     2250.28     17.99 o 
   6   7   0     7947.04     8273.24     57.59 o 
   8   7   0    10845.61    10918.42     89.01 o 
  10   7   0        6.58       15.21      9.86 o 
  12   7   0     3175.74     3131.74     42.47 o 
  14   7   0      453.92      527.55     21.66 o 
  16   7   0      330.72      335.20     26.79 o 
   0   8   0      244.58      263.38     10.75 o 
   2   8   0       62.32      110.83      5.61 o 
   4   8   0     6863.08     6935.44     53.84 o 
   6   8   0      101.76      312.24      7.99 o 
   8   8   0     1681.26     2063.47     22.92 o 
  10   8   0      183.13      205.13     11.42 o 
  12   8   0      103.37      186.74     15.93 o 
  14   8   0       55.50       61.28     17.11 o 
  16   8   0        0.53       14.80     19.20 o 
   2   9   0    57364.46    58250.09    490.45 o 
   4   9   0    21549.23    21068.59    167.43 o 
   6   9   0    11225.63    11229.55    103.70 o 
   8   9   0    10196.79    10055.07     87.91 o 
  10   9   0     4658.84     4283.95     43.46 o 
  12   9   0     2804.00     2734.58     39.49 o 
  14   9   0       66.84       21.82     16.81 o 
  16   9   0      415.72      306.18     22.54 o 
   0  10   0     2643.90     2654.34     35.21 o 
   2  10   0      628.21      662.73     11.56 o 
   4  10   0     3801.50     3648.76     30.71 o 
   6  10   0     2087.77     2367.74     23.97 o 
   8  10   0       20.97      241.16     10.84 o 
  10  10   0     4267.75     4142.71     39.96 o 
  12  10   0      733.56      832.96     23.65 o 
  14  10   0      222.21      285.97     19.68 o 
  16  10   0       20.09       52.19     20.73 o 
   2  11   0    14273.90    13714.98    126.80 o 
   4  11   0      510.67      594.55     13.89 o 
   6  11   0     7758.08     7907.70     66.45 o 
   8  11   0     8942.72     8755.39     73.32 o 
  10  11   0       77.46       77.47     11.14 o 
  12  11   0     2119.94     2092.43     35.09 o 
  14  11   0       87.54      135.96     18.23 o 
  16  11   0      173.24      195.90     22.09 o 
   0  12   0    13404.39    13085.27    150.77 o 
   2  12   0    19886.10    21070.67    192.61 o 
   4  12   0    18421.47    19761.51    184.46 o 
   6  12   0     6681.61     6255.06     54.05 o 
   8  12   0     7596.74     7532.44     74.35 o 
  10  12   0      462.55      383.26     16.37 o 
  12  12   0       22.52      126.17     15.88 o 
  14  12   0       69.08       46.66     17.42 o 
   2  13   0    22295.54    23101.65    236.28 o 
   4  13   0     4565.86     4730.12     48.49 o 
   6  13   0     6914.48     6887.50     59.19 o 
   8  13   0      529.72      756.99     20.15 o 
  10  13   0     1586.57     1604.45     32.20 o 
  12  13   0      789.83      770.29     27.73 o 
  14  13   0       41.63       48.69     19.97 o 
   0  14   0    26723.37    26934.61    356.72 o 
   2  14   0      786.74      806.99     17.56 o 
   4  14   0    17857.95    17791.57    204.20 o 
   6  14   0     7418.21     7498.78     69.22 o 
   8  14   0     1408.28     1587.33     26.85 o 
  10  14   0     6412.31     6297.10     79.00 o 
  12  14   0      259.54      370.93     21.62 o 
  14  14   0     1152.72     1301.13     35.85 o 
   2  15   0      635.86      616.99     15.95 o 
   4  15   0      540.58      565.22     17.15 o 
   6  15   0      196.29      335.37     11.93 o 
   8  15   0        3.56       57.44     12.23 o 
  10  15   0      156.05      329.57     20.48 o 
  12  15   0      530.58      526.69     23.79 o 
  14  15   0        2.29      166.46     25.26 o 
   0  16   0    23010.18    23364.65    311.33 o 
   2  16   0      225.89      144.55     13.12 o 
   4  16   0     6647.88     6248.02     70.07 o 
   6  16   0     7721.39     7386.53     74.16 o 
   8  16   0      342.84      334.89     19.10 o 
  10  16   0    10179.49    10019.06    118.63 o 
  12  16   0      135.66      125.50     19.70 o 
  14  16   0     1412.31     1315.13     36.59 o 
   2  17   0      658.47      596.83     16.97 o 
   4  17   0      279.92      354.79     13.90 o 
   6  17   0      362.06      322.05     13.97 o 
   8  17   0       72.43      115.70     13.34 o 
  10  17   0      460.09      662.51     24.04 o 
  12  17   0       12.52       35.69     18.97 o 
  14  17   0      313.36      340.91     29.75 o 
   0  18   0    33032.14    33667.51    446.31 o 
   2  18   0     1489.28     1564.78     25.43 o 
   4  18   0    12849.13    12533.29    147.98 o 
   6  18   0     4377.39     4595.80     54.89 o 
   8  18   0     2187.47     2051.83     42.60 o 
  10  18   0     3090.85     2949.42     47.25 o 
  12  18   0       92.00       88.86     19.96 o 
  14  18   0     1749.87     1861.53     51.74 o 
   2  19   0     2763.32     2900.13     38.07 o 
   4  19   0     1361.36     1280.92     28.39 o 
   6  19   0     1852.76     1911.39     30.28 o 
   8  19   0     3393.20     3421.65     57.45 o 
  10  19   0      455.59      432.05     32.02 o 
  12  19   0      883.69      874.99     34.91 o 
  14  19   0      622.76      604.13     29.11 o 
   0  20   0     8967.65     9115.82    128.47 o 
   2  20   0       30.38       68.41     11.70 o 
   4  20   0     8897.32     8966.44    109.64 o 
   6  20   0     1346.37     1340.61     26.12 o 
   8  20   0     2395.79     2445.86     46.84 o 
  10  20   0     1569.15     1488.88     49.93 o 
  12  20   0       25.83      121.95     20.81 o 
  14  20   0       34.45       28.70     22.93 o 
   2  21   0    13112.24    12844.49    170.02 o 
   4  21   0     3693.30     3596.67     54.91 o 
   6  21   0     1341.40     1408.69     27.08 o 
   8  21   0     1618.41     1684.14     39.10 o 
  10  21   0        7.63       25.55     25.99 o 
  12  21   0     1674.06     1781.23     40.62 o 
   0  22   0    11994.85    12096.58    296.14 o 
   2  22   0      121.98      239.32     34.31 o 
   4  22   0     3692.34     3605.83     53.12 o 
   6  22   0       39.35      130.69     18.25 o 
   8  22   0     1091.80     1072.95     33.60 o 
  10  22   0      305.50      313.56     34.98 o 
  12  22   0     1281.25     1119.98     36.24 o 
   2  23   0     9235.29     9425.76    115.49 o 
   4  23   0     2842.99     2724.53     59.81 o 
   6  23   0     5221.17     5240.53     79.41 o 
   8  23   0     6027.07     5892.16     88.89 o 
  10  23   0       28.62       71.91     30.11 o 
  12  23   0     1977.10     1850.70     48.50 o 
   0  24   0     7937.33     7928.80    140.74 o 
   2  24   0      649.15      905.71     26.79 o 
   4  24   0       21.55       78.74     24.73 o 
   6  24   0      314.96      247.81     20.92 o 
   8  24   0     1183.27     1044.36     45.93 o 
  10  24   0      114.53      148.21     31.99 o 
  12  24   0       62.00      174.06     23.78 o 
   2  25   0    14414.64    14295.78    233.67 o 
   4  25   0     1141.51     1112.42     43.57 o 
   6  25   0     2898.42     2924.32     69.93 o 
   8  25   0     2432.08     2464.60     65.72 o 
  10  25   0      527.79      462.36     40.97 o 
  12  25   0     1032.58     1008.30     35.79 o 
   0  26   0      676.59      562.97     43.31 o 
   2  26   0      171.67      328.45     37.98 o 
   4  26   0       95.31      105.53     39.31 o 
   6  26   0      966.33      911.62     32.44 o 
   8  26   0      153.27      192.82     36.98 o 
  10  26   0      447.63      419.62     38.38 o 
  12  26   0      328.34      297.49     26.92 o 
   2  27   0     4803.54     4762.92     93.75 o 
   4  27   0     1897.73     1871.42     55.12 o 
   6  27   0     2396.89     2469.04     65.48 o 
   8  27   0     2410.08     2269.99     65.01 o 
  10  27   0      791.26      696.48     43.57 o 
   0  28   0      329.26      393.74     43.97 o 
   2  28   0     1582.30     1573.64     57.63 o 
   4  28   0     1752.51     1854.14     56.06 o 
   6  28   0     3729.52     3453.78     80.09 o 
   8  28   0      471.79      457.62     37.64 o 
  10  28   0      905.86      919.11     48.02 o 
   2  29   0     1705.74     1734.27     53.47 o 
   4  29   0       59.76       68.73     28.50 o 
   6  29   0     1768.27     1709.56     87.61 o 
   8  29   0      775.69      782.67     53.30 o 
  10  29   0      289.02      270.96     45.30 o 
   0  30   0     4808.07     4865.52    135.91 o 
   2  30   0     1229.19     1286.65     48.52 o 
   4  30   0     2056.06     2068.66     57.71 o 
   6  30   0     2504.09     2475.60     66.85 o 
   8  30   0      233.33      293.21     37.21 o 
  10  30   0     1157.84     1176.20     57.23 o 
   2  31   0     1316.82     1340.15     59.63 o 
   4  31   0       51.59      103.27     30.62 o 
   6  31   0      792.26      696.64     44.97 o 
   8  31   0       50.69       82.89     34.38 o 
   0  32   0     6054.63     6255.95    169.22 o 
   2  32   0       56.05       44.32     39.31 o 
   4  32   0     4933.47     4911.25    102.23 o 
   6  32   0     1050.40     1055.37     52.29 o 
   8  32   0      619.37      661.74     44.75 o 
   2  33   0       93.54       73.95     30.15 o 
   4  33   0      650.25      733.37     61.96 o 
   6  33   0      107.35      157.07     35.57 o 
   8  33   0      292.71      337.77     40.28 o 
   0  34   0     4703.12     4867.51    143.91 o 
   2  34   0      457.79      568.98     38.34 o 
   4  34   0     3059.78     3300.72     81.26 o 
   6  34   0      900.53     1003.33    102.60 o 
   2  35   0      421.81      415.02     37.68 o 
   4  35   0      319.38      321.47     37.92 o 
   6  35   0       21.14       41.31     35.33 o 
   0  36   0     2894.16     2963.41    107.93 o 
   2  36   0      127.68      224.94     37.98 o 
   4  36   0      504.61      460.65     41.46 o 
   2  37   0     1842.71     1874.12     63.60 o 
   1   0   1    41954.74    37644.07    457.80 o 
   2   0   1    56922.30    56104.71    453.86 o 
   3   0   1     1019.95     1019.62      8.90 o 
   4   0   1    21802.85    22121.09    136.88 o 
   5   0   1     4308.40     3840.96     24.49 o 
   6   0   1    11223.33    11531.90     66.25 o 
   7   0   1      156.16      170.80      6.41 o 
   8   0   1     6834.69     6832.16     57.08 o 
   9   0   1      230.39      191.38      9.26 o 
  10   0   1     1277.39     1155.45     18.40 o 
  11   0   1      839.04      682.39     17.09 o 
  12   0   1     4964.16     4931.53     49.58 o 
  13   0   1       41.17       12.52     13.42 o 
  14   0   1        1.87      -14.24     14.54 o 
  15   0   1        3.04       -5.70     17.24 o 
  16   0   1     1285.87     1319.19     55.58 o 
   1   1   1      305.26      162.41     13.12 o 
   2   1   1        4.98       -0.35      4.17 o 
   3   1   1      582.80      461.67      4.06 o 
   4   1   1     2285.93     2699.07     35.57 o 
   5   1   1      502.60      488.85      4.86 o 
   6   1   1     2060.23     2141.04     11.05 o 
   7   1   1       29.37       33.47      3.93 o 
   8   1   1      694.23      966.58     10.08 o 
   9   1   1        9.62       10.59      5.51 o 
  10   1   1      872.80      868.03     11.43 o 
  11   1   1       15.20       16.04      7.28 o 
  12   1   1      428.89      487.23     10.95 o 
  13   1   1        0.16       26.05      9.52 o 
  14   1   1        7.47        1.15     10.30 o 
  15   1   1        9.07        4.31     13.40 o 
  16   1   1      100.34      165.01     15.35 o 
   1   2   1       49.87       64.31      2.97 o 
   2   2   1    14719.36    14927.59     89.36 o 
   3   2   1     1258.14     1094.53      7.04 o 
   4   2   1     3731.52     3607.18     17.65 o 
   5   2   1      156.81       91.31      2.91 o 
   6   2   1    10805.42    10913.94     46.05 o 
   7   2   1     1078.79     1004.09      8.81 o 
   8   2   1     9560.71     9689.59     52.35 o 
   9   2   1       78.27       86.72      5.83 o 
  10   2   1       12.31       34.12      6.38 o 
  11   2   1        3.31       -5.99      7.37 o 
  12   2   1     2615.48     2483.76     21.80 o 
  13   2   1       74.69       71.36      9.94 o 
  14   2   1      267.85      340.51     13.28 o 
  15   2   1        0.32       -6.46     13.19 o 
  16   2   1      235.83      200.79     15.91 o 
   0   3   1    45297.45    45842.22    575.24 o 
   1   3   1     2734.24     2256.59     32.42 o 
   2   3   1        9.53      140.81      4.44 o 
   3   3   1     1982.83     1820.35     13.07 o 
   4   3   1     4019.33     4064.12     19.22 o 
   5   3   1       54.32       50.04      2.93 o 
   6   3   1      729.40      805.18      8.15 o 
   7   3   1       49.02       58.12      4.36 o 
   8   3   1       12.80       56.49      4.97 o 
   9   3   1       16.22       14.93      5.36 o 
  10   3   1     1487.45     1497.31     14.03 o 
  11   3   1      108.08      107.50      7.63 o 
  12   3   1       89.06      216.64     10.16 o 
  13   3   1      171.07      155.92     10.86 o 
  14   3   1      356.79      337.54     13.16 o 
  15   3   1        3.16        5.82     13.59 o 
  16   3   1       62.20      125.22     15.54 o 
   1   4   1     2538.07     2389.77     35.16 o 
   2   4   1    58271.62    56970.19    512.31 o 
   3   4   1      527.19      628.63      5.35 o 
   4   4   1     2766.95     2878.09     14.90 o 
   5   4   1      440.05      609.03      5.71 o 
   6   4   1     7083.46     7252.38     35.59 o 
   7   4   1      928.61     1105.12      9.83 o 
   8   4   1     3541.96     3582.72     21.66 o 
   9   4   1       58.34       62.72      5.75 o 
  10   4   1     1055.68     1121.81     13.00 o 
  11   4   1       78.60       81.19      7.78 o 
  12   4   1     1487.93     1578.85     19.48 o 
  13   4   1      380.99      389.77     12.52 o 
  14   4   1       15.33       13.23     11.09 o 
  15   4   1       81.08       76.70     13.88 o 
  16   4   1      143.40      144.94     16.43 o 
   0   5   1    59607.18    59084.84   1155.78 o 
   1   5   1      607.09     1044.09     13.08 o 
   2   5   1      227.26      157.26      3.24 o 
   3   5   1       90.15      157.85      3.41 o 
   4   5   1    17021.04    17309.54     80.72 o 
   5   5   1      560.49      469.04      5.51 o 
   6   5   1     8016.09     7736.37     40.75 o 
   7   5   1       60.63       74.60      4.65 o 
   8   5   1     1220.58     1386.03     11.76 o 
   9   5   1      158.54      144.14      6.18 o 
  10   5   1     8032.10     8096.18     48.69 o 
  11   5   1      109.46      130.94      8.12 o 
  12   5   1      109.79      136.58     10.17 o 
  13   5   1        3.31       23.84     10.23 o 
  14   5   1      971.90     1016.05     18.94 o 
  15   5   1       42.12       14.04     14.24 o 
  16   5   1       25.31        9.56     17.28 o 
   1   6   1        1.03       18.80      2.73 o 
   2   6   1     2222.85     2458.23     15.26 o 
   3   6   1      190.56      258.52      5.37 o 
   4   6   1     1705.91     1666.46     10.24 o 
   5   6   1       76.96      114.36      3.64 o 
   6   6   1      963.67     1008.10      9.42 o 
   7   6   1      277.01      256.07      5.89 o 
   8   6   1     1005.82     1048.08     10.36 o 
   9   6   1       10.40       18.27      5.64 o 
  10   6   1      763.36      812.25     11.63 o 
  11   6   1      185.52      178.91      8.35 o 
  12   6   1       64.24       52.04      9.62 o 
  13   6   1       16.71       19.32     10.82 o 
  14   6   1        1.49      170.38     13.16 o 
  15   6   1        0.44       12.11     14.39 o 
  16   6   1       25.09        5.92     15.60 o 
   0   7   1    12768.23    11953.26    117.00 o 
   1   7   1      578.27      649.48     10.43 o 
   2   7   1     3732.39     3949.20     26.68 o 
   3   7   1      161.56      119.04      3.27 o 
   4   7   1    19935.90    20222.19    102.44 o 
   5   7   1      573.98      642.44     11.40 o 
   6   7   1     9753.50     9847.55     58.09 o 
   7   7   1      101.02       90.10      5.55 o 
   8   7   1     3770.44     3834.98     23.74 o 
   9   7   1       66.70       88.12      6.23 o 
  10   7   1     4102.96     4074.74     28.69 o 
  11   7   1      216.29      238.11      9.13 o 
  12   7   1      290.19      322.25     13.50 o 
  13   7   1        3.75       11.93     10.66 o 
  14   7   1      978.14      933.29     19.13 o 
  15   7   1      143.52      148.81     15.57 o 
  16   7   1      128.15      205.86     18.74 o 
   1   8   1      500.05      461.91      7.36 o 
   2   8   1      126.65      201.70      4.36 o 
   3   8   1      770.91      900.06      8.16 o 
   4   8   1      862.28     1024.94      8.37 o 
   5   8   1     1024.63      898.31      7.89 o 
   6   8   1      152.41      220.30      5.79 o 
   7   8   1       12.89       27.72      4.72 o 
   8   8   1      706.23      782.73     10.62 o 
   9   8   1      385.79      473.59      8.86 o 
  10   8   1        1.87      164.77      8.05 o 
  11   8   1      278.16      238.62      9.69 o 
  12   8   1      253.09      253.70     11.74 o 
  13   8   1       12.34       19.29     11.06 o 
  14   8   1        9.93       81.45     12.25 o 
  15   8   1       31.07       12.72     14.37 o 
  16   8   1       49.88       69.56     18.64 o 
   0   9   1    45636.07    45811.50    409.35 o 
   1   9   1      937.59     1137.74     14.85 o 
   2   9   1    12707.56    12858.46     82.62 o 
   3   9   1       55.26       41.12      4.41 o 
   4   9   1    27451.91    28071.43    141.69 o 
   5   9   1     2604.07     2464.32     17.57 o 
   6   9   1    11062.14    10794.50     65.85 o 
   7   9   1        8.57        9.60      5.44 o 
   8   9   1     6607.47     6586.83     41.22 o 
   9   9   1     1357.15     1228.57     13.51 o 
  10   9   1     2209.34     2304.37     21.57 o 
  11   9   1       58.56       56.26      9.71 o 
  12   9   1      140.21       91.14     11.49 o 
  13   9   1       48.00       36.22     11.93 o 
  14   9   1     1627.90     1518.89     24.32 o 
  15   9   1        1.04       -6.62     15.61 o 
   1  10   1      202.25      183.44      7.69 o 
   2  10   1     2834.67     2767.15     19.63 o 
   3  10   1       41.69       63.13      4.40 o 
   4  10   1      257.61      316.25      6.51 o 
   5  10   1       31.35       49.16      5.15 o 
   6  10   1     1873.01     2204.85     20.64 o 
   7  10   1       25.34        4.12      6.41 o 
   8  10   1     4152.05     4108.07     28.65 o 
   9  10   1      641.90      532.95     10.02 o 
  10  10   1      137.11      239.96      9.38 o 
  11  10   1        5.76       -8.74      9.06 o 
  12  10   1      513.33      566.47     14.88 o 
  13  10   1       41.26       37.17     12.07 o 
  14  10   1      345.19      388.54     16.65 o 
  15  10   1        8.25        6.70     15.97 o 
   0  11   1    11376.91    10824.59     99.40 o 
   1  11   1      563.74      501.68     10.82 o 
   2  11   1      105.01      170.41      5.09 o 
   3  11   1      365.89      314.43     12.27 o 
   4  11   1    10373.99    10018.45     72.82 o 
   5  11   1      269.77      290.38      7.45 o 
   6  11   1     3257.01     3258.19     27.64 o 
   7  11   1      204.66      170.04      7.81 o 
   8  11   1      814.70      815.87     12.79 o 
   9  11   1      190.12      197.42      8.86 o 
  10  11   1     5699.33     5532.41     40.82 o 
  11  11   1       89.58       99.56      9.98 o 
  12  11   1      140.68      210.03     12.29 o 
  13  11   1       45.83       44.01     12.18 o 
  14  11   1      647.49      680.92     19.86 o 
  15  11   1        1.76       -2.13     16.14 o 
   1  12   1      262.84      281.25      6.49 o 
   2  12   1    10195.93    10252.37     64.70 o 
   3  12   1     5327.29     5773.34     43.89 o 
   4  12   1     5409.83     5275.46     45.78 o 
   5  12   1      357.58      472.21     15.48 o 
   6  12   1      447.27      494.05     12.12 o 
   7  12   1     2321.67     2134.75     20.28 o 
   8  12   1     3763.70     3718.01     30.49 o 
   9  12   1     2384.72     2178.24     20.99 o 
  10  12   1      430.67      417.16     11.51 o 
  11  12   1      212.18      175.31     10.96 o 
  12  12   1     1182.78     1142.71     20.36 o 
  13  12   1       20.76       23.60     12.13 o 
  14  12   1        3.92       55.13     14.30 o 
  15  12   1      227.47      259.24     18.31 o 
   0  13   1    17693.50    18432.60    183.10 o 
   1  13   1      586.53      635.86      9.84 o 
   2  13   1     2004.86     2018.68     19.85 o 
   3  13   1       61.71       72.87      7.08 o 
   4  13   1     7626.62     7599.29     68.56 o 
   5  13   1      927.68      877.63     14.51 o 
   6  13   1     2660.91     2745.46     26.13 o 
   7  13   1      250.24      232.29      9.63 o 
   8  13   1     3101.24     2990.99     26.36 o 
   9  13   1      115.97      104.80      9.48 o 
  10  13   1      879.74      875.94     16.07 o 
  11  13   1        4.36       11.14     10.16 o 
  12  13   1      801.37      789.65     18.39 o 
  13  13   1        0.89       12.43     12.34 o 
  14  13   1      619.23      573.90     20.17 o 
  15  13   1       25.29       30.08     16.59 o 
   1  14   1      544.75      510.54     14.35 o 
   2  14   1    18713.14    18352.87    146.92 o 
   3  14   1      541.24      506.50     16.72 o 
   4  14   1     3150.94     3158.62     47.91 o 
   5  14   1        4.39       16.22      6.16 o 
   6  14   1     5661.29     5686.60     50.07 o 
   7  14   1      143.34      150.52      8.95 o 
   8  14   1     8442.38     8352.04     71.41 o 
   9  14   1      211.55      207.91     11.18 o 
  10  14   1       23.82      123.86     10.77 o 
  11  14   1       17.85       39.33     10.57 o 
  12  14   1     2677.61     2685.46     30.22 o 
  13  14   1       94.98       89.21     13.12 o 
  14  14   1      237.24      267.69     18.99 o 
  15  14   1        2.46       -4.54     16.98 o 
   0  15   1     1458.02     1318.92     23.71 o 
   1  15   1       54.06       85.78      7.32 o 
   2  15   1      480.72      528.95     30.96 o 
   3  15   1      253.95      248.92      9.82 o 
   4  15   1      302.50      386.05     13.20 o 
   5  15   1      125.95      120.03      8.33 o 
   6  15   1        3.42       27.39      8.65 o 
   7  15   1        9.33        3.63      8.59 o 
   8  15   1       88.16      208.80     16.36 o 
   9  15   1      101.28       94.37     11.11 o 
  10  15   1      315.67      337.64     12.50 o 
  11  15   1      283.42      305.75     13.36 o 
  12  15   1      145.93      230.28     13.46 o 
  13  15   1       27.31        8.89     13.77 o 
  14  15   1       41.44       45.03     17.87 o 
  15  15   1       69.86       70.28     21.56 o 
   1  16   1      365.26      441.23     11.28 o 
   2  16   1    20098.69    20206.25    173.88 o 
   3  16   1       12.06       67.62      8.84 o 
   4  16   1     4646.31     4511.89     47.87 o 
   5  16   1      210.83      199.64     10.13 o 
   6  16   1     9105.06     9144.02     76.86 o 
   7  16   1      131.01       99.10      9.62 o 
   8  16   1     3355.69     3381.64     36.98 o 
   9  16   1     1138.75     1165.70     19.82 o 
  10  16   1      364.76      359.18     13.97 o 
  11  16   1      648.89      572.19     15.55 o 
  12  16   1     1040.82     1017.08     20.67 o 
  13  16   1       76.80       71.72     14.48 o 
  14  16   1      156.74      198.76     19.11 o 
   0  17   1       12.15       20.27     11.21 o 
   1  17   1       30.17       68.54      8.27 o 
   2  17   1     1166.70     1237.88     29.46 o 
   3  17   1        4.36        4.63      6.41 o 
   4  17   1        9.39       15.57      8.87 o 
   5  17   1        1.64        8.44     10.34 o 
   6  17   1      656.83      705.57     16.11 o 
   7  17   1        3.86       -9.78      9.78 o 
   8  17   1       30.94      129.12     12.09 o 
   9  17   1       59.41       62.36     11.02 o 
  10  17   1        9.73       26.95     11.61 o 
  11  17   1        7.28       25.71     12.30 o 
  12  17   1      417.89      494.29     17.03 o 
  13  17   1       55.54       79.61     15.87 o 
  14  17   1       30.50       37.61     18.46 o 
   1  18   1      508.14      514.65     16.81 o 
   2  18   1    21879.69    21798.97    187.88 o 
   3  18   1      619.48      592.26     14.14 o 
   4  18   1     3119.27     3132.72     32.11 o 
   5  18   1       39.21       53.83     20.84 o 
   6  18   1     5223.45     5129.79     47.36 o 
   7  18   1      193.20      191.97     13.52 o 
   8  18   1     2617.64     2597.16     31.51 o 
   9  18   1       20.78       42.72     12.15 o 
  10  18   1      421.75      406.96     16.00 o 
  11  18   1       39.35       48.73     12.83 o 
  12  18   1     2569.04     2533.32     30.51 o 
  13  18   1      185.89      194.00     17.19 o 
  14  18   1       10.30       13.12     18.25 o 
   0  19   1     5249.02     5264.83     78.13 o 
   1  19   1        8.04       61.67     14.10 o 
   2  19   1        7.10       36.79      9.83 o 
   3  19   1        1.93        8.64      8.97 o 
   4  19   1     2527.89     2537.63     29.98 o 
   5  19   1       39.64       47.86     10.65 o 
   6  19   1     2566.86     2514.28     27.17 o 
   7  19   1      161.31      151.69     12.41 o 
   8  19   1       27.43      111.48     12.38 o 
   9  19   1        1.92       -7.60     12.96 o 
  10  19   1     3109.76     3093.59     36.95 o 
  11  19   1      186.15      148.08     13.96 o 
  12  19   1      106.73      217.84     14.69 o 
  13  19   1        5.11       -8.86     16.88 o 
  14  19   1       62.91       44.05     21.16 o 
   1  20   1      707.43      673.74     16.63 o 
   2  20   1     2943.25     2936.45     33.14 o 
   3  20   1      431.35      486.35     14.38 o 
   4  20   1      581.16      570.29     14.91 o 
   5  20   1      205.28      204.30     12.41 o 
   6  20   1     3151.16     3010.94     35.01 o 
   7  20   1      213.12      251.71     14.44 o 
   8  20   1     3101.82     2979.79     35.57 o 
   9  20   1        7.85        0.70     13.83 o 
  10  20   1      106.26      182.51     14.74 o 
  11  20   1        7.99       23.40     13.43 o 
  12  20   1     1341.75     1251.94     26.55 o 
  13  20   1       29.27       13.14     18.18 o 
   0  21   1    21521.39    21220.55    245.36 o 
   1  21   1      493.95      548.37     41.18 o 
   2  21   1      340.24      351.03     13.79 o 
   3  21   1      218.35      198.64     11.27 o 
   4  21   1     3703.35     3645.47     37.28 o 
   5  21   1       77.27      105.30     12.59 o 
   6  21   1     1858.63     1927.50     35.51 o 
   7  21   1        2.02       11.56     13.18 o 
   8  21   1       10.05       59.12     15.66 o 
   9  21   1       47.10       33.02     14.53 o 
  10  21   1     2071.84     2102.11     30.41 o 
  11  21   1      126.23      187.83     15.07 o 
  12  21   1       44.17       13.65     15.91 o 
  13  21   1      104.05       94.47     18.72 o 
   1  22   1      768.28      751.11     25.71 o 
   2  22   1     4764.40     4798.81     46.14 o 
   3  22   1      152.82      159.88     14.67 o 
   4  22   1      390.54      529.10     15.59 o 
   5  22   1      187.47      204.85     14.50 o 
   6  22   1     1277.18     1221.87     24.83 o 
   7  22   1       28.76       71.36     15.60 o 
   8  22   1      156.39      192.01     17.48 o 
   9  22   1        0.34        1.89     14.69 o 
  10  22   1     1443.45     1310.92     28.43 o 
  11  22   1      221.85      190.33     16.32 o 
  12  22   1      237.13      262.68     20.23 o 
  13  22   1       11.76       41.88     21.00 o 
   0  23   1     6239.94     6130.43     80.18 o 
   1  23   1      173.01      206.19     12.01 o 
   2  23   1      798.40      811.95     19.58 o 
   3  23   1        3.33       13.54     11.32 o 
   4  23   1     6841.25     6929.50     72.05 o 
   5  23   1      649.25      597.82     27.91 o 
   6  23   1     4880.12     4604.99     52.56 o 
   7  23   1       22.54       -0.68     15.18 o 
   8  23   1     1415.76     1373.66     30.02 o 
   9  23   1      103.26      112.98     16.14 o 
  10  23   1     2741.37     2597.92     38.09 o 
  11  23   1       35.17       28.47     18.94 o 
  12  23   1      291.80      354.60     23.49 o 
   1  24   1     2137.50     2019.14     30.25 o 
   2  24   1        1.75      -12.56     12.56 o 
   3  24   1       46.57       50.61     13.37 o 
   4  24   1      388.01      394.23     16.33 o 
   5  24   1      411.28      317.75     17.67 o 
   6  24   1      201.89      269.76     17.91 o 
   7  24   1      432.75      379.61     19.70 o 
   8  24   1        1.35        4.97     16.90 o 
   9  24   1       62.98       76.91     16.09 o 
  10  24   1      302.60      355.28     20.82 o 
  11  24   1       40.58       55.10     19.40 o 
  12  24   1       39.32       58.58     20.45 o 
   0  25   1     9933.22     9905.84    139.34 o 
   1  25   1      557.00      566.22     18.07 o 
   2  25   1      812.02      782.63     21.19 o 
   3  25   1      383.93      352.49     17.89 o 
   4  25   1     5808.93     5778.37     68.68 o 
   5  25   1      168.93      143.04     18.64 o 
   6  25   1     2420.34     2305.69     37.93 o 
   7  25   1        0.69       -2.28     16.44 o 
   8  25   1     1249.39     1159.57     29.29 o 
   9  25   1      135.44      100.61     16.86 o 
  10  25   1     1693.38     1703.52     35.99 o 
  11  25   1        4.67      -13.08     21.08 o 
  12  25   1       75.82       47.28     23.69 o 
   1  26   1        2.20       10.87     15.04 o 
   2  26   1      156.80      154.50     16.10 o 
   3  26   1        5.65        4.77     17.00 o 
   4  26   1      850.79      921.42     28.87 o 
   5  26   1       27.35       12.07     18.28 o 
   6  26   1        0.44       38.17     16.47 o 
   7  26   1        0.32       10.49     16.84 o 
   8  26   1      720.48      763.13     25.36 o 
   9  26   1       26.55       63.93     18.38 o 
  10  26   1      311.17      369.11     27.02 o 
  11  26   1        1.07       -3.50     22.75 o 
   0  27   1     5192.28     4996.32     96.10 o 
   1  27   1       51.60       37.16     17.26 o 
   2  27   1      672.79      643.43     24.39 o 
   3  27   1       36.35       38.09     17.37 o 
   4  27   1     4403.07     4161.76     60.77 o 
   5  27   1      273.54      262.97     21.04 o 
   6  27   1     1637.92     1706.43     38.13 o 
   7  27   1       34.07       14.94     17.21 o 
   8  27   1     1445.26     1401.80     32.89 o 
   9  27   1      172.61      177.93     23.76 o 
  10  27   1     1089.65     1057.37     56.54 o 
  11  27   1        2.08       25.31     31.57 o 
   1  28   1      405.95      377.22     21.96 o 
   2  28   1     4497.08     4499.94     64.35 o 
   3  28   1      154.34      111.64     19.41 o 
   4  28   1      348.87      355.23     22.80 o 
   5  28   1      179.26      177.72     21.33 o 
   6  28   1      676.08      747.62     25.34 o 
   7  28   1      291.24      259.82     20.70 o 
   8  28   1     1765.58     1793.43     44.89 o 
   9  28   1        8.52       -3.00     22.51 o 
  10  28   1       12.34       45.24     27.94 o 
   0  29   1     1022.81     1136.59     44.94 o 
   1  29   1       29.22       48.98     18.45 o 
   2  29   1       61.05      147.77     23.27 o 
   3  29   1        4.02       12.18     19.12 o 
   4  29   1     2443.66     2487.81     46.00 o 
   5  29   1      160.64      101.72     26.35 o 
   6  29   1      248.11      273.11     20.80 o 
   7  29   1        0.04       -7.90     18.23 o 
   8  29   1     1317.55     1336.40     38.68 o 
   9  29   1       54.68       18.55     26.93 o 
  10  29   1      149.85      153.80     30.88 o 
   1  30   1        4.83       12.24     18.53 o 
   2  30   1     4217.15     4351.72     76.12 o 
   3  30   1      127.16      165.20     30.68 o 
   4  30   1     1715.70     1779.76     39.70 o 
   5  30   1       34.67       27.13     20.38 o 
   6  30   1      660.78      756.18     26.57 o 
   7  30   1      125.12      114.71     23.22 o 
   8  30   1     1486.36     1533.82     62.60 o 
   9  30   1       24.77       33.66     27.98 o 
   0  31   1     1691.20     1610.99     52.30 o 
   1  31   1      115.65      140.72     20.79 o 
   2  31   1        7.70       49.96     20.08 o 
   3  31   1       87.67       77.39     20.40 o 
   4  31   1      337.49      336.55     24.08 o 
   5  31   1       45.91       50.48     21.81 o 
   6  31   1        9.38       16.74     21.91 o 
   7  31   1       57.72       52.32     22.38 o 
   8  31   1      271.50      315.51     31.33 o 
   1  32   1      252.86      254.03     22.67 o 
   2  32   1     2540.65     2624.72     47.92 o 
   3  32   1      228.25      159.10     22.63 o 
   4  32   1      927.98      874.37     43.00 o 
   5  32   1       86.47       99.50     22.97 o 
   6  32   1     1553.58     1439.79     39.21 o 
   7  32   1       40.86       66.18     23.59 o 
   8  32   1     2432.86     2427.12     59.59 o 
   0  33   1       18.05       39.81     29.11 o 
   1  33   1        5.95        3.58     20.38 o 
   2  33   1      742.24      758.98     49.72 o 
   3  33   1       89.38      142.26     22.85 o 
   4  33   1       66.59       85.18     22.57 o 
   5  33   1       31.64       56.05     23.56 o 
   6  33   1      410.60      402.62     27.74 o 
   7  33   1        8.90       17.13     27.84 o 
   1  34   1       45.17       30.54     21.75 o 
   2  34   1     3247.15     3394.65     57.00 o 
   3  34   1      309.84      320.54     25.94 o 
   4  34   1      662.64      726.74     41.48 o 
   5  34   1       43.79       60.91     23.66 o 
   6  34   1     1223.37     1263.30     47.92 o 
   0  35   1      593.44      612.09     40.86 o 
   1  35   1       18.17       55.84     22.45 o 
   2  35   1       14.80       75.56     22.94 o 
   3  35   1        4.90       -5.91     22.32 o 
   4  35   1      111.75      107.97     24.56 o 
   5  35   1        0.30        6.73     28.35 o 
   1  36   1      204.82      219.86     25.18 o 
   2  36   1     1714.65     1757.84     64.24 o 
   3  36   1       27.37       52.18     24.14 o 
   1   0   2     2698.06     2723.86     63.29 o 
   2   0   2     4032.40     4067.05     45.73 o 
   3   0   2      473.70      394.38      7.70 o 
   4   0   2    11239.86    11229.25     99.86 o 
   5   0   2     1959.83     2011.71     21.89 o 
   6   0   2     8993.38     8809.21     81.77 o 
   7   0   2       34.14       20.44      8.29 o 
   8   0   2     2134.95     2097.47     22.42 o 
   9   0   2     1025.32      879.57     15.56 o 
  10   0   2     3791.15     4014.29     44.78 o 
  11   0   2      809.68      848.77     22.91 o 
  12   0   2      162.46      139.83     15.35 o 
  13   0   2      599.46      464.92     33.95 o 
  14   0   2     1414.27     1320.02     49.57 o 
  15   0   2      197.70      227.19     60.29 o 
   1   1   2      623.34      472.18     17.07 o 
   2   1   2     1240.32     1224.97     14.06 o 
   3   1   2       84.97      107.18      3.58 o 
   4   1   2       50.55      301.16     13.17 o 
   5   1   2      145.13      132.87      6.84 o 
   6   1   2      637.73      737.19     10.49 o 
   7   1   2      265.78      248.45      6.43 o 
   8   1   2      933.41      940.68     11.10 o 
   9   1   2       15.21       27.39      5.69 o 
  10   1   2       41.42      135.03      7.98 o 
  11   1   2      178.64      181.48     10.48 o 
  12   1   2      336.50      353.37     14.52 o 
  13   1   2       95.14       60.57     13.83 o 
  14   1   2        8.87       61.98     20.46 o 
  15   1   2       29.00       41.94     21.65 o 
   0   2   2    13719.05    13938.31    318.46 o 
   1   2   2     1066.31     1065.31     41.97 o 
   2   2   2      119.57       93.53      6.32 o 
   3   2   2       26.85       95.79      3.65 o 
   4   2   2     9199.91     9058.94     55.93 o 
   5   2   2     2558.62     2391.48     18.83 o 
   6   2   2     4129.44     4122.56     28.09 o 
   7   2   2      245.22      227.46      5.80 o 
   8   2   2     1230.14     1210.53     11.41 o 
   9   2   2      405.71      440.52      8.50 o 
  10   2   2     3951.47     3757.24     35.51 o 
  11   2   2      427.63      406.06     11.31 o 
  12   2   2       26.43       90.20     10.13 o 
  13   2   2       25.45       11.54     15.49 o 
  14   2   2      364.50      338.57     23.68 o 
  15   2   2      137.86      115.98     28.85 o 
   1   3   2     5113.87     4756.81     64.81 o 
   2   3   2     2833.54     2824.36     35.55 o 
   3   3   2      301.27      313.36      5.58 o 
   4   3   2     3669.75     3630.71     24.33 o 
   5   3   2      312.03      515.73      8.16 o 
   6   3   2     1208.52     1209.26     12.38 o 
   7   3   2        6.58       48.63      5.09 o 
   8   3   2      754.24      780.48     11.04 o 
   9   3   2      300.63      284.05      7.37 o 
  10   3   2       70.51      148.87      9.26 o 
  11   3   2      253.43      206.60     10.73 o 
  12   3   2      306.71      289.45     11.96 o 
  13   3   2       54.33       94.19     14.06 o 
  14   3   2       58.90      136.35     18.08 o 
  15   3   2        3.32        2.87     25.23 o 
   0   4   2    22390.23    23004.44    518.33 o 
   1   4   2     5602.20     5794.20     66.40 o 
   2   4   2      958.90      930.19     12.36 o 
   3   4   2     3613.83     3573.25     24.64 o 
   4   4   2    11643.27    12075.24     68.06 o 
   5   4   2     1386.59     1426.18     12.08 o 
   6   4   2     2223.27     1984.49     15.07 o 
   7   4   2      250.73      246.32      5.58 o 
   8   4   2     2164.67     2174.79     16.87 o 
   9   4   2      401.16      364.81      8.05 o 
  10   4   2     1265.16     1292.18     17.27 o 
  11   4   2        5.89       63.80      9.50 o 
  12   4   2      133.85      103.26     11.90 o 
  13   4   2       12.66       37.45     13.55 o 
  14   4   2      409.44      389.71     21.06 o 
  15   4   2        1.55       23.24     19.02 o 
   1   5   2     3022.82     3412.39     29.76 o 
   2   5   2    13384.75    13375.21     96.99 o 
   3   5   2      786.32      937.75     13.03 o 
   4   5   2     5960.36     5844.35     61.72 o 
   5   5   2       12.54       24.00      4.27 o 
   6   5   2     7585.63     7802.68     47.77 o 
   7   5   2      668.48      648.46      8.79 o 
   8   5   2     3715.88     3628.47     23.55 o 
   9   5   2     1010.08     1077.85     11.88 o 
  10   5   2      325.45      322.26     10.51 o 
  11   5   2     1053.53      973.44     16.24 o 
  12   5   2     1158.40     1225.36     19.44 o 
  13   5   2       17.99       25.92     19.24 o 
  14   5   2      126.69      188.51     19.40 o 
  15   5   2       40.45       15.60     18.88 o 
   0   6   2     1918.77     1954.67     28.88 o 
   1   6   2      199.88      328.30      7.01 o 
   2   6   2      369.67      379.44      6.61 o 
   3   6   2       87.11      209.77      5.30 o 
   4   6   2     1781.64     1755.16     16.48 o 
   5   6   2     1054.32      943.92      9.96 o 
   6   6   2      211.77      312.68      6.86 o 
   7   6   2        1.32       31.56      4.27 o 
   8   6   2      294.49      410.52      8.27 o 
   9   6   2      644.56      680.53     10.99 o 
  10   6   2       87.73      118.81      9.13 o 
  11   6   2      119.73       94.78      9.87 o 
  12   6   2        5.86      137.64     11.95 o 
  13   6   2        3.60      -13.08     14.71 o 
  14   6   2      233.10      228.42     19.52 o 
  15   6   2        3.55        2.75     21.87 o 
   1   7   2       41.63       56.29      4.80 o 
   2   7   2    17090.23    17376.21    119.29 o 
   3   7   2     4382.34     4371.34     31.40 o 
   4   7   2     1173.50     1074.75     11.65 o 
   5   7   2        2.31       85.01      5.29 o 
   6   7   2     3711.49     3579.34     25.17 o 
   7   7   2     2596.03     2657.52     18.62 o 
   8   7   2     5751.01     5632.86     38.15 o 
   9   7   2        4.27       -0.09      6.36 o 
  10   7   2      153.01      122.37      9.81 o 
  11   7   2        8.91       -4.03      9.67 o 
  12   7   2     1859.81     1867.52     23.41 o 
  13   7   2      269.00      294.99     17.38 o 
  14   7   2        2.25       16.03     17.99 o 
  15   7   2       15.27       10.19     22.29 o 
   0   8   2      515.07      552.20     11.79 o 
   1   8   2      540.63      698.02     11.55 o 
   2   8   2       17.55      212.10      6.56 o 
   3   8   2      236.08      310.41      8.63 o 
   4   8   2       15.87       23.17      4.04 o 
   5   8   2       73.78       71.83      5.43 o 
   6   8   2       90.18      207.80      5.85 o 
   7   8   2      548.07      517.58      8.89 o 
   8   8   2       74.08       63.02      6.06 o 
   9   8   2       37.95       29.43      6.62 o 
  10   8   2      279.12      276.20     10.86 o 
  11   8   2      232.25      237.18     11.43 o 
  12   8   2        1.48       70.97     11.10 o 
  13   8   2       72.69      144.36     16.14 o 
  14   8   2       50.74       63.70     18.16 o 
  15   8   2       46.78       45.98     22.95 o 
   1   9   2       55.07       84.58      8.15 o 
   2   9   2    26130.40    26166.19    201.63 o 
   3   9   2     6268.62     6271.89     55.17 o 
   4   9   2     2728.65     2556.50     20.61 o 
   5   9   2       50.23      103.94      5.41 o 
   6   9   2     3186.76     3230.11     23.47 o 
   7   9   2     3751.22     3479.16     24.52 o 
   8   9   2     4235.52     4251.95     29.14 o 
   9   9   2      327.25      318.22      9.79 o 
  10   9   2      525.86      471.37     12.55 o 
  11   9   2      102.31       88.32     10.58 o 
  12   9   2     2311.12     2406.95     26.93 o 
  13   9   2      127.73      118.80     16.21 o 
  14   9   2        3.31        6.02     17.92 o 
   0  10   2     1237.20     1177.34     22.78 o 
   1  10   2       72.43       40.04     13.45 o 
   2  10   2      150.23      157.97      6.04 o 
   3  10   2       18.81       11.66      7.99 o 
   4  10   2     2687.49     2806.92     22.47 o 
   5  10   2       97.14      109.77      4.42 o 
   6  10   2     1379.00     1309.17     11.99 o 
   7  10   2      363.74      367.05      7.34 o 
   8  10   2      342.25      525.36     10.21 o 
   9  10   2       14.85       22.70      8.53 o 
  10  10   2      900.78      947.67     16.86 o 
  11  10   2      144.82      160.49     11.39 o 
  12  10   2      271.72      314.55     13.86 o 
  13  10   2       21.64       12.07     14.67 o 
  14  10   2       78.97      101.20     18.95 o 
   1  11   2     1753.42     1675.74     22.89 o 
   2  11   2     5364.95     5249.12     57.57 o 
   3  11   2      484.16      408.45     17.50 o 
   4  11   2     1519.36     1537.13     18.78 o 
   5  11   2       18.64       16.02      4.58 o 
   6  11   2     4714.13     4557.34     38.41 o 
   7  11   2      144.99      145.30      6.77 o 
   8  11   2     3078.76     3052.47     24.95 o 
   9  11   2     1175.54     1196.11     18.19 o 
  10  11   2      107.90      128.92     11.02 o 
  11  11   2      151.12      150.99     11.58 o 
  12  11   2      750.32      724.73     18.86 o 
  13  11   2      239.14      277.68     16.94 o 
  14  11   2      183.33      230.40     20.59 o 
   0  12   2     7943.18     8210.56     92.83 o 
   1  12   2      233.70      245.00     12.37 o 
   2  12   2     1126.76     1017.28     14.54 o 
   3  12   2      188.57      164.93      7.33 o 
   4  12   2     2058.05     1888.09     19.00 o 
   5  12   2     1003.51      909.09     11.09 o 
   6  12   2     2097.54     2040.42     17.22 o 
   7  12   2      250.97      259.86      7.69 o 
   8  12   2        6.90       46.76      7.26 o 
   9  12   2     1122.24     1056.94     17.60 o 
  10  12   2     1427.35     1492.01     21.23 o 
  11  12   2       30.90       12.64     11.39 o 
  12  12   2       19.12       68.63     14.54 o 
  13  12   2       92.81       57.49     16.49 o 
  14  12   2      736.01      739.88     26.95 o 
   1  13   2      337.65      367.13     13.69 o 
   2  13   2     8043.83     7953.50     55.27 o 
   3  13   2     1652.35     1546.61     13.63 o 
   4  13   2      894.78      973.47     12.61 o 
   5  13   2       78.47       74.06      6.36 o 
   6  13   2     1899.68     1847.34     17.28 o 
   7  13   2     1388.94     1314.37     14.37 o 
   8  13   2      782.59      847.66     14.85 o 
   9  13   2      104.43      127.47     10.58 o 
  10  13   2      620.48      612.36     16.14 o 
  11  13   2      321.26      317.26     13.72 o 
  12  13   2      775.57      769.30     21.09 o 
  13  13   2        6.74       -3.56     16.56 o 
  14  13   2      122.23       91.70     19.88 o 
   0  14   2    10746.41    10422.32     88.53 o 
   1  14   2     1101.53     1089.83     14.99 o 
   2  14   2      876.37      854.64     11.06 o 
   3  14   2      195.22      184.06      5.91 o 
   4  14   2     8119.27     8057.49     59.43 o 
   5  14   2      865.48      798.98     11.43 o 
   6  14   2     4418.01     4197.30     32.79 o 
   7  14   2      384.42      347.76     10.00 o 
   8  14   2     1214.87     1218.92     19.04 o 
   9  14   2      304.67      293.46     12.91 o 
  10  14   2     2980.99     2999.99     33.41 o 
  11  14   2      448.46      454.11     16.00 o 
  12  14   2       52.74       55.40     14.73 o 
  13  14   2       22.23       33.49     16.89 o 
  14  14   2      590.66      615.68     29.62 o 
   1  15   2      797.35      728.89     10.86 o 
   2  15   2      119.18      159.49      6.69 o 
   3  15   2        2.18       17.50      5.95 o 
   4  15   2       50.12       64.48      6.02 o 
   5  15   2       39.96      126.63      7.52 o 
   6  15   2      753.79      708.29     12.92 o 
   7  15   2        4.61       56.70      8.00 o 
   8  15   2        8.63       31.98     12.20 o 
   9  15   2      112.67      108.18     12.43 o 
  10  15   2      214.09      277.95     15.12 o 
  11  15   2      144.18      117.23     14.37 o 
  12  15   2       10.58       -5.98     14.61 o 
  13  15   2        2.27       -1.70     17.05 o 
   0  16   2    13579.95    13578.08    137.05 o 
   1  16   2     2395.93     2471.31     22.79 o 
   2  16   2      536.47      524.43     13.25 o 
   3  16   2      704.70      652.53     10.96 o 
   4  16   2     7967.05     7636.28     60.19 o 
   5  16   2     2869.45     2929.68     26.39 o 
   6  16   2     2693.24     2684.41     25.12 o 
   7  16   2      234.57      213.33     10.41 o 
   8  16   2     1568.20     1564.52     25.75 o 
   9  16   2      357.56      401.35     16.49 o 
  10  16   2     1648.09     1638.23     26.11 o 
  11  16   2        4.16      -16.67     16.67 o 
  12  16   2        8.20      -15.73     15.73 o 
  13  16   2        9.11       36.03     19.42 o 
   1  17   2      544.14      596.15     15.22 o 
   2  17   2      263.29      301.94     10.02 o 
   3  17   2      190.06      231.20     10.23 o 
   4  17   2       78.52      135.21      8.18 o 
   5  17   2       77.77       99.87      8.82 o 
   6  17   2      333.14      308.51     10.41 o 
   7  17   2       94.85       73.54     10.50 o 
   8  17   2      376.98      391.19     15.84 o 
   9  17   2       64.09      108.16     14.62 o 
  10  17   2      129.11      145.05     14.22 o 
  11  17   2      137.06      140.29     18.62 o 
  12  17   2       98.98      105.17     19.24 o 
  13  17   2      100.00      150.41     20.93 o 
   0  18   2    13955.25    13648.91    156.66 o 
   1  18   2     2199.02     2298.03     45.60 o 
   2  18   2      548.63      528.32     13.22 o 
   3  18   2      858.63      792.24     15.37 o 
   4  18   2     6009.22     5848.09     48.22 o 
   5  18   2      968.73      929.48     15.75 o 
   6  18   2     2722.84     2676.28     29.64 o 
   7  18   2       11.75       28.34     11.48 o 
   8  18   2     1390.03     1352.42     25.18 o 
   9  18   2      208.18      204.35     15.48 o 
  10  18   2     1951.78     1954.50     31.47 o 
  11  18   2      315.20      364.59     21.47 o 
  12  18   2      289.53      297.24     25.08 o 
  13  18   2      198.58      207.41     25.90 o 
   1  19   2      580.05      615.95     13.08 o 
   2  19   2     2243.37     2335.80     27.34 o 
   3  19   2       74.42      106.74     16.75 o 
   4  19   2     1333.48     1222.08     20.66 o 
   5  19   2       36.86       94.93      9.47 o 
   6  19   2     1883.24     2026.44     27.27 o 
   7  19   2       58.32       69.90     14.56 o 
   8  19   2     1314.04     1272.64     25.23 o 
   9  19   2      617.88      531.45     18.61 o 
  10  19   2        6.74      125.10     18.07 o 
  11  19   2      123.75      121.16     21.27 o 
  12  19   2      250.88      282.10     24.77 o 
   0  20   2     2093.37     2213.87     31.48 o 
   1  20   2       59.81       99.73      8.67 o 
   2  20   2       46.53       48.89      9.48 o 
   3  20   2       28.45       54.44     10.29 o 
   4  20   2     2307.17     2285.11     25.96 o 
   5  20   2      537.19      597.89     21.40 o 
   6  20   2     1112.94     1128.11     21.32 o 
   7  20   2      348.80      341.11     17.75 o 
   8  20   2      728.19      671.10     19.83 o 
   9  20   2      353.31      303.49     17.09 o 
  10  20   2     1307.72     1194.74     33.42 o 
  11  20   2      360.34      349.57     26.35 o 
  12  20   2        2.72       21.92     21.80 o 
   1  21   2     2973.25     2916.84     29.58 o 
   2  21   2     3888.98     3818.78     37.67 o 
   3  21   2      304.75      318.29     13.82 o 
   4  21   2     3105.42     2952.52     34.09 o 
   5  21   2      168.59      141.04     13.01 o 
   6  21   2     1388.01     1448.53     28.73 o 
   7  21   2        7.40       17.96     15.21 o 
   8  21   2      932.38      880.09     23.23 o 
   9  21   2      362.04      341.13     22.34 o 
  10  21   2       33.60       39.86     19.61 o 
  11  21   2      288.85      304.11     24.26 o 
  12  21   2      325.31      325.18     31.73 o 
   0  22   2     1822.64     1845.38     29.79 o 
   1  22   2      486.62      507.89     12.78 o 
   2  22   2      277.37      298.13     11.53 o 
   3  22   2      205.39      235.95     13.81 o 
   4  22   2     1328.32     1326.19     43.30 o 
   5  22   2      332.68      322.69     16.47 o 
   6  22   2      157.05      189.12     16.60 o 
   7  22   2       44.65       90.13     16.43 o 
   8  22   2      720.12      683.94     24.16 o 
   9  22   2      432.46      347.33     22.59 o 
  10  22   2       49.70       50.37     20.71 o 
  11  22   2       20.52       23.17     21.45 o 
   1  23   2        7.19       19.50     10.57 o 
   2  23   2     6217.90     6055.19     59.45 o 
   3  23   2      972.14      947.16     21.81 o 
   4  23   2      719.30      710.24     25.85 o 
   5  23   2       94.39       74.47     16.98 o 
   6  23   2     1629.32     1630.83     31.16 o 
   7  23   2      831.66      832.84     25.71 o 
   8  23   2     3076.73     3017.50     59.05 o 
   9  23   2       92.70       89.29     20.38 o 
  10  23   2        2.32        6.93     20.53 o 
  11  23   2       10.55      -23.81     23.81 o 
   0  24   2       28.33       97.03     18.79 o 
   1  24   2       18.62       20.57     12.75 o 
   2  24   2      198.13      187.51     14.35 o 
   3  24   2       32.29       51.42     13.17 o 
   4  24   2      193.58      198.22     16.49 o 
   5  24   2       62.16       80.31     15.88 o 
   6  24   2      367.24      288.58     18.65 o 
   7  24   2       62.37       49.89     23.04 o 
   8  24   2      136.39      130.44     25.57 o 
   9  24   2       36.73       49.99     20.89 o 
  10  24   2       17.67        0.10     21.31 o 
  11  24   2      152.08      182.86     46.08 o 
   1  25   2      481.85      453.56     17.05 o 
   2  25   2     4985.75     4987.26     55.74 o 
   3  25   2      938.42      956.50     30.07 o 
   4  25   2     1050.10     1092.76     27.23 o 
   5  25   2       30.22       83.42     18.32 o 
   6  25   2     1561.35     1529.68     42.68 o 
   7  25   2      699.03      607.44     30.90 o 
   8  25   2     1418.88     1359.72     42.92 o 
   9  25   2       40.28       54.26     20.92 o 
  10  25   2      225.16      231.32     23.74 o 
   0  26   2      377.33      375.56     26.43 o 
   1  26   2        4.21       35.35     13.83 o 
   2  26   2       96.41       95.12     16.40 o 
   3  26   2      167.96      169.57     17.28 o 
   4  26   2       72.60       59.29     18.55 o 
   5  26   2       33.54       38.32     28.00 o 
   6  26   2      512.37      492.42     29.46 o 
   7  26   2      133.04      106.67     25.23 o 
   8  26   2       84.51       54.19     25.15 o 
   9  26   2        1.07      -21.26     21.26 o 
  10  26   2      272.81      351.46     32.53 o 
   1  27   2       53.47       74.31     19.28 o 
   2  27   2     4200.30     4171.75     72.42 o 
   3  27   2      902.42      886.55     35.13 o 
   4  27   2      379.73      374.55     33.44 o 
   5  27   2        0.48      -15.27     27.75 o 
   6  27   2     1524.40     1482.25     43.58 o 
   7  27   2      713.92      707.01     33.59 o 
   8  27   2      866.76      856.45     44.68 o 
   9  27   2        0.62      -15.46     26.00 o 
   0  28   2     2636.25     2774.87     97.27 o 
   1  28   2      497.49      500.79     35.57 o 
   2  28   2      153.38      172.65     30.15 o 
   3  28   2      354.21      442.94     34.24 o 
   4  28   2     1713.65     1802.99     79.28 o 
   5  28   2      147.75      124.23     29.91 o 
   6  28   2      786.32      793.20     35.37 o 
   7  28   2        6.38        5.25     26.27 o 
   8  28   2      124.33      215.98     29.49 o 
   9  28   2       27.61       18.19     48.16 o 
   1  29   2       10.63       40.95     28.95 o 
   2  29   2     1395.06     1327.68     50.38 o 
   3  29   2      593.29      643.33     39.57 o 
   4  29   2       11.42       25.93     29.67 o 
   5  29   2      100.28      147.30     32.46 o 
   6  29   2      611.50      551.52     33.07 o 
   7  29   2      412.23      428.73     32.31 o 
   8  29   2      323.56      306.20     32.13 o 
   0  30   2     2986.76     2876.80    101.93 o 
   1  30   2      340.16      293.92     33.91 o 
   2  30   2      470.57      436.04     36.04 o 
   3  30   2        8.30      -29.20     29.20 o 
   4  30   2     1640.50     1646.04     57.23 o 
   5  30   2      434.80      466.15     70.95 o 
   6  30   2      889.89      894.89     56.50 o 
   7  30   2       15.66        9.45     27.41 o 
   1  31   2      331.90      269.75     34.62 o 
   2  31   2      156.21      147.39     32.97 o 
   3  31   2       15.16       43.36     30.79 o 
   4  31   2       73.67      111.79     33.66 o 
   5  31   2       49.65       68.41     33.21 o 
   6  31   2      323.08      340.93     31.38 o 
   0  32   2     1977.83     2022.69     88.61 o 
   1  32   2       77.81      116.59     32.74 o 
   2  32   2      113.19      114.22     47.30 o 
   3  32   2       22.29       17.71     31.05 o 
   4  32   2     1582.25     1539.88     56.28 o 
   5  32   2      347.77      300.78     38.38 o 
   6  32   2     1064.33     1012.68     75.95 o 
   1  33   2      224.45      167.57     34.85 o 
   2  33   2      347.54      343.62     38.38 o 
   3  33   2      195.71      245.79     35.79 o 
   4  33   2       17.52        7.78     33.21 o 
   0  34   2     2370.90     2589.66    102.60 o 
   1  34   2      317.71      303.70     77.28 o 
   2  34   2       61.23       84.61     34.39 o 
   3  34   2       80.96      105.37     35.32 o 
   1   0   3     4719.41     4706.95    125.92 o 
   2   0   3     9372.88     9449.77    121.09 o 
   3   0   3     2881.59     2724.37     41.19 o 
   4   0   3     4242.98     4013.39     43.16 o 
   5   0   3      113.78      142.31      8.57 o 
   6   0   3     5936.10     6187.38     74.27 o 
   7   0   3     1403.47     1313.34     26.69 o 
   8   0   3     1074.44     1186.56     31.72 o 
   9   0   3      378.05      370.85     19.76 o 
  10   0   3      769.40      762.65     29.58 o 
  11   0   3     1058.49      962.32     29.56 o 
  12   0   3      145.34      110.28     22.07 o 
  13   0   3       78.65       98.08     24.85 o 
   0   1   3     1407.38     1571.69     42.62 o 
   1   1   3       17.16       21.65     22.02 o 
   2   1   3       73.80       74.51     19.73 o 
   3   1   3        7.51       -3.82     12.27 o 
   4   1   3      593.46      643.22     10.17 o 
   5   1   3       11.14       39.62      5.82 o 
   6   1   3       95.49       87.29      8.66 o 
   7   1   3      221.53      272.62     10.95 o 
   8   1   3       84.26      114.60     12.70 o 
   9   1   3        5.47        6.02      9.43 o 
  10   1   3      494.42      469.78     14.59 o 
  11   1   3      229.38      232.45     16.74 o 
  12   1   3       65.61       66.96     16.14 o 
  13   1   3       30.71       23.08     18.17 o 
   1   2   3     1002.17     1005.07     27.21 o 
   2   2   3     6117.71     6063.86     71.17 o 
   3   2   3     2048.70     2001.89     20.99 o 
   4   2   3      704.64      726.58      9.74 o 
   5   2   3        5.47       58.49      8.15 o 
   6   2   3     2309.77     2246.73     25.68 o 
   7   2   3     1486.41     1520.15     22.34 o 
   8   2   3     1741.93     1713.17     26.55 o 
   9   2   3      397.42      402.38     12.03 o 
  10   2   3       89.89       98.05     11.88 o 
  11   2   3      209.35      210.93     15.03 o 
  12   2   3      593.44      599.88     19.72 o 
  13   2   3      161.49      163.19     17.33 o 
   0   3   3      983.18      951.38     46.64 o 
   1   3   3      871.04      843.19     21.15 o 
   2   3   3      705.33      676.74     16.46 o 
   3   3   3       83.48      158.45      5.77 o 
   4   3   3      788.44      779.58     10.64 o 
   5   3   3     1059.69     1061.81     12.59 o 
   6   3   3     1445.90     1452.07     20.09 o 
   7   3   3       16.13       10.23      9.33 o 
   8   3   3      450.47      466.82     12.63 o 
   9   3   3      155.48      175.60     10.56 o 
  10   3   3      203.76      203.30     15.03 o 
  11   3   3       87.19      111.97     13.70 o 
  12   3   3       26.04       85.32     15.67 o 
  13   3   3       43.91       30.80     16.25 o 
   1   4   3      607.84      538.68     15.82 o 
   2   4   3     2371.98     2320.70     26.39 o 
   3   4   3     2483.25     2550.34     20.10 o 
   4   4   3     1186.07     1250.00     15.75 o 
   5   4   3      125.43      159.81      7.17 o 
   6   4   3      441.25      399.89     11.88 o 
   7   4   3     1519.90     1393.27     22.69 o 
   8   4   3     2342.24     2321.56     36.60 o 
   9   4   3        1.99       64.22     10.09 o 
  10   4   3       73.87       61.01     12.30 o 
  11   4   3      200.02      170.00     14.22 o 
  12   4   3     1270.01     1194.22     28.50 o 
  13   4   3      109.45       82.37     16.91 o 
   0   5   3     5625.91     5289.77     88.41 o 
   1   5   3     1449.34     1442.46     17.53 o 
   2   5   3      719.92      783.55     12.63 o 
   3   5   3       22.64       82.91      5.29 o 
   4   5   3     4693.60     4795.69     36.53 o 
   5   5   3     3608.24     3570.26     29.28 o 
   6   5   3     1823.41     1818.87     25.18 o 
   7   5   3       12.59      -12.22     12.22 o 
   8   5   3     1046.69     1027.42     14.76 o 
   9   5   3      497.41      500.81     14.39 o 
  10   5   3      620.36      626.23     17.97 o 
  11   5   3       95.99       73.52     13.59 o 
  12   5   3       57.07       53.78     15.85 o 
  13   5   3        2.45       35.04     18.53 o 
   1   6   3       68.78       67.03      6.11 o 
   2   6   3     1237.39     1208.30     14.59 o 
   3   6   3      765.41      727.22     12.50 o 
   4   6   3        2.23       14.05      6.34 o 
   5   6   3       43.00      209.65      9.88 o 
   6   6   3       90.34      106.45     10.72 o 
   7   6   3      336.66      389.66     14.17 o 
   8   6   3       81.92      103.60      9.09 o 
   9   6   3        2.91       -4.75     10.17 o 
  10   6   3        4.09      113.80     13.01 o 
  11   6   3       34.08       31.16     13.57 o 
  12   6   3      180.87      187.80     16.80 o 
  13   6   3       47.36       64.26     21.05 o 
   0   7   3     7500.22     7843.86    102.82 o 
   1   7   3     2722.31     2689.17     28.60 o 
   2   7   3       99.99       79.33      7.46 o 
   3   7   3     1269.84     1369.78     16.94 o 
   4   7   3     3446.46     3427.99     28.35 o 
   5   7   3     1134.77     1164.24     18.07 o 
   6   7   3     1441.06     1349.36     21.58 o 
   7   7   3      309.62      381.14     14.36 o 
   8   7   3      243.91      225.82     10.18 o 
   9   7   3      775.65      748.97     15.81 o 
  10   7   3     1855.25     1769.25     26.60 o 
  11   7   3      383.47      436.36     17.05 o 
  12   7   3        0.76       37.62     15.92 o 
  13   7   3      156.67      188.98     22.36 o 
   1   8   3       11.75       70.16      7.59 o 
   2   8   3      891.80     1015.64     16.49 o 
   3   8   3       23.88       25.98      7.36 o 
   4   8   3      259.70      230.39      8.58 o 
   5   8   3        3.34        9.58      8.74 o 
   6   8   3      533.38      571.47     13.36 o 
   7   8   3       10.46       38.01      8.54 o 
   8   8   3       54.35       68.35     12.16 o 
   9   8   3        1.65        5.63      9.78 o 
  10   8   3      169.28      201.81     14.17 o 
  11   8   3       14.07       62.34     14.32 o 
  12   8   3       52.20       32.55     15.56 o 
  13   8   3       24.58       36.32     21.25 o 
   0   9   3    12303.38    12091.86    156.49 o 
   1   9   3     3166.59     3131.76     33.19 o 
   2   9   3      209.77      191.60      9.39 o 
   3   9   3      900.41      930.70     17.52 o 
   4   9   3     4623.96     4554.44     47.41 o 
   5   9   3     1903.96     1783.96     22.58 o 
   6   9   3     1289.86     1301.55     20.44 o 
   7   9   3       77.91       66.23      7.93 o 
   8   9   3      263.38      260.13     10.03 o 
   9   9   3     1437.29     1452.68     20.99 o 
  10   9   3     1905.75     1996.23     25.82 o 
  11   9   3      119.67      121.54     12.98 o 
  12   9   3       41.66        9.73     15.09 o 
  13   9   3      210.67      174.74     22.62 o 
   1  10   3       28.94       30.32      8.50 o 
   2  10   3     1113.80     1161.75     18.44 o 
   3  10   3      256.46      264.38      8.90 o 
   4  10   3      296.73      361.48     12.09 o 
   5  10   3       19.52       55.52      8.04 o 
   6  10   3      643.87      674.37     15.21 o 
   7  10   3      103.72      124.35      8.66 o 
   8  10   3      649.79      627.22     13.92 o 
   9  10   3      248.06      270.47     12.93 o 
  10  10   3        2.35       60.47     11.84 o 
  11  10   3        3.41       18.16     12.27 o 
  12  10   3      157.30      165.29     15.39 o 
   0  11   3     2475.32     2539.92     41.34 o 
   1  11   3      760.43      821.52     24.03 o 
   2  11   3      418.76      476.78     11.75 o 
   3  11   3       16.97       85.85     17.05 o 
   4  11   3     3499.54     3442.82     54.33 o 
   5  11   3     2031.82     2007.99     32.58 o 
   6  11   3     1305.00     1307.81     18.31 o 
   7  11   3       73.68      107.17      8.55 o 
   8  11   3     1495.61     1416.82     20.03 o 
   9  11   3      499.50      443.16     13.56 o 
  10  11   3      493.60      454.05     15.70 o 
  11  11   3      142.60      161.19     13.69 o 
  12  11   3        6.14       21.72     14.16 o 
   1  12   3       82.55       87.56      9.58 o 
   2  12   3     6462.37     6470.33     74.56 o 
   3  12   3     2129.66     2066.24     48.85 o 
   4  12   3       16.21       22.35      7.22 o 
   5  12   3       16.61       57.48      9.60 o 
   6  12   3      214.29      225.26      9.56 o 
   7  12   3      967.95      961.99     15.54 o 
   8  12   3      350.15      381.15     11.83 o 
   9  12   3       30.43       36.12     11.06 o 
  10  12   3        4.78       22.07     12.64 o 
  11  12   3        4.59       20.09     12.79 o 
  12  12   3      274.93      287.00     18.07 o 
   0  13   3     3720.88     3686.28     61.18 o 
   1  13   3     1295.66     1261.08     19.40 o 
   2  13   3       15.87       79.41      8.02 o 
   3  13   3      495.15      492.65     15.09 o 
   4  13   3     1225.71     1157.60     21.15 o 
   5  13   3     1014.49      952.83     19.27 o 
   6  13   3      256.77      248.09      9.44 o 
   7  13   3       55.99       77.13      9.83 o 
   8  13   3      175.13      139.19     11.17 o 
   9  13   3      472.01      436.75     14.08 o 
  10  13   3      437.46      434.39     16.09 o 
  11  13   3       15.30       55.02     13.84 o 
  12  13   3       97.29       40.22     19.83 o 
   1  14   3      509.37      535.50     16.16 o 
   2  14   3     5200.13     5028.24     73.10 o 
   3  14   3     1759.08     1731.78     28.87 o 
   4  14   3     1143.95     1052.79     21.03 o 
   5  14   3        5.01       16.56      8.28 o 
   6  14   3     2201.70     2218.97     24.67 o 
   7  14   3      938.23      927.09     17.56 o 
   8  14   3     1697.65     1695.74     24.60 o 
   9  14   3      330.24      315.93     14.57 o 
  10  14   3      138.85      163.81     14.00 o 
  11  14   3       87.36      107.95     15.62 o 
  12  14   3      525.58      508.23     22.54 o 
   0  15   3       11.82       22.34     21.99 o 
   1  15   3      106.73      139.42      9.11 o 
   2  15   3       14.60       30.48      8.27 o 
   3  15   3       73.05       74.59      7.83 o 
   4  15   3       54.36       93.15      8.62 o 
   5  15   3      116.15      148.53      9.97 o 
   6  15   3       47.50       84.56      9.69 o 
   7  15   3       35.93       66.90     10.47 o 
   8  15   3      241.58      339.97     14.13 o 
   9  15   3       11.75       47.98     13.93 o 
  10  15   3        0.42       30.23     16.19 o 
  11  15   3       23.49       58.74     18.83 o 
   1  16   3     1607.35     1577.80     32.53 o 
   2  16   3     1945.52     1934.63     53.18 o 
   3  16   3     1491.69     1440.43     26.83 o 
   4  16   3     1586.40     1431.04     20.04 o 
   5  16   3       42.75       56.98      8.95 o 
   6  16   3      937.00      850.55     16.95 o 
   7  16   3     1007.97     1074.40     20.63 o 
   8  16   3     1764.33     1636.73     27.44 o 
   9  16   3      243.76      271.95     18.11 o 
  10  16   3       17.97       -1.98     16.68 o 
  11  16   3      448.62      444.31     23.56 o 
   0  17   3      528.51      563.40     25.61 o 
   1  17   3       70.23       68.88     11.97 o 
   2  17   3        5.89       11.60     11.69 o 
   3  17   3       70.53       82.93     13.11 o 
   4  17   3        1.80        8.40     10.38 o 
   5  17   3      122.02      122.79     10.96 o 
   6  17   3       41.45       71.34     11.59 o 
   7  17   3      199.95      211.89     14.27 o 
   8  17   3      217.37      177.98     16.27 o 
   9  17   3        1.48       -1.07     16.13 o 
  10  17   3      135.94      141.09     19.50 o 
  11  17   3       76.14       81.52     26.95 o 
   1  18   3     1423.21     1314.30     26.28 o 
   2  18   3     2922.29     2845.37     41.83 o 
   3  18   3     1450.56     1384.08     27.88 o 
   4  18   3     1344.11     1257.42     21.06 o 
   5  18   3       33.26      103.39     11.32 o 
   6  18   3     1504.78     1474.50     31.05 o 
   7  18   3      963.97      906.37     21.94 o 
   8  18   3     1220.49     1249.93     28.29 o 
   9  18   3       96.14       90.29     17.16 o 
  10  18   3      345.96      350.01     21.97 o 
  11  18   3      435.71      458.58     28.57 o 
   0  19   3      846.56      855.03     32.31 o 
   1  19   3      158.44      137.92     14.65 o 
   2  19   3      219.90      209.97     15.33 o 
   3  19   3       16.22       89.57     17.89 o 
   4  19   3      864.04      902.32     22.24 o 
   5  19   3      810.19      771.55     20.03 o 
   6  19   3      808.50      751.12     20.82 o 
   7  19   3        8.59       32.42     16.50 o 
   8  19   3      142.80      212.25     17.69 o 
   9  19   3       17.57       70.11     17.34 o 
  10  19   3      313.20      318.68     22.16 o 
   1  20   3      411.73      393.06     17.82 o 
   2  20   3     2778.12     2783.25     43.02 o 
   3  20   3      625.02      665.01     20.44 o 
   4  20   3       33.43       93.72     14.34 o 
   5  20   3        6.84       41.51     13.00 o 
   6  20   3     1832.90     1682.72     30.76 o 
   7  20   3      558.43      533.74     21.93 o 
   8  20   3       90.07      111.59     16.90 o 
   9  20   3       91.74      115.26     19.64 o 
  10  20   3      224.63      210.66     24.86 o 
   0  21   3      892.20      868.43     35.45 o 
   1  21   3      623.17      575.00     21.54 o 
   2  21   3      772.91      778.65     22.00 o 
   3  21   3        5.35       20.83     13.66 o 
   4  21   3      757.84      753.34     26.26 o 
   5  21   3     1281.88     1216.83     31.80 o 
   6  21   3     1706.02     1685.50     31.38 o 
   7  21   3       15.35       39.52     16.25 o 
   8  21   3      308.08      357.00     20.02 o 
   9  21   3      153.24      164.26     20.79 o 
   1  22   3      301.50      318.53     18.94 o 
   2  22   3      715.89      624.50     23.43 o 
   3  22   3      529.51      474.05     21.08 o 
   4  22   3       45.36       70.49     20.50 o 
   5  22   3      153.52      156.29     20.56 o 
   6  22   3      334.33      330.89     18.81 o 
   7  22   3      286.47      309.83     19.24 o 
   8  22   3       16.75       45.98     18.55 o 
   9  22   3       23.89       44.81     22.64 o 
   0  23   3     4731.60     4725.61    131.91 o 
   1  23   3      745.65      717.76     28.97 o 
   2  23   3       33.29       47.17     19.60 o 
   3  23   3      152.37      129.57     21.49 o 
   4  23   3     2415.69     2375.09     49.35 o 
   5  23   3      493.18      507.01     24.61 o 
   6  23   3      757.22      707.20     24.29 o 
   7  23   3      335.43      341.29     20.13 o 
   8  23   3      341.63      318.39     22.07 o 
   9  23   3      238.77      201.70     24.76 o 
   1  24   3      109.44       93.52     20.79 o 
   2  24   3        2.60      -19.90     19.90 o 
   3  24   3       57.84       70.22     21.78 o 
   4  24   3      357.02      364.54     38.81 o 
   5  24   3       11.26       78.95     20.49 o 
   6  24   3       99.33      154.90     18.07 o 
   7  24   3       80.34      111.13     19.58 o 
   8  24   3       14.34        4.62     22.26 o 
   0  25   3     2007.79     1980.82     54.37 o 
   1  25   3     1005.05      989.75     30.62 o 
   2  25   3      210.35      225.36     42.91 o 
   3  25   3      314.79      364.31     26.50 o 
   4  25   3     1516.99     1489.06     59.36 o 
   5  25   3      876.69      904.81     32.21 o 
   6  25   3      478.54      454.52     29.44 o 
   7  25   3        1.88       10.61     21.74 o 
   1  26   3        3.63       20.95     18.59 o 
   2  26   3      363.77      389.83     23.11 o 
   3  26   3        8.67       20.55     23.32 o 
   4  26   3      104.68       99.03     24.83 o 
   5  26   3       92.20      100.22     24.74 o 
   6  26   3       25.90       49.30     33.31 o 
   7  26   3        0.44       -7.32     22.45 o 
   0  27   3     1973.73     2118.89     59.59 o 
   1  27   3      551.59      556.75     25.62 o 
   2  27   3       21.25       28.47     20.17 o 
   3  27   3       90.94      115.11     25.16 o 
   4  27   3     1143.65     1173.72     41.28 o 
   5  27   3      707.07      688.13     84.61 o 
   6  27   3      150.61      195.71     34.85 o 
   1  28   3       10.08       45.91     24.48 o 
   2  28   3      554.38      561.54     38.45 o 
   3  28   3      454.50      436.58     62.29 o 
   4  28   3      260.56      337.41     36.27 o 
   5  28   3        4.04      -20.78     30.79 o 
   0  29   3      614.46      639.59     57.96 o 
   1  29   3      300.59      336.12     35.57 o 
   2  29   3       22.84       30.04     40.64 o 
   3  29   3      286.65      259.86     35.08 o 
   4  29   3      245.45      252.23     80.28 o 
   1  30   3       79.22      112.79     34.13 o 
   2  30   3     1129.15     1089.97     51.58 o 
   0   0   4      714.81      660.91     48.64 o 
   1   0   4     2023.10     1865.69     52.74 o 
   2   0   4      748.94      738.26     37.21 o 
   3   0   4      105.75      130.01     28.65 o 
   4   0   4     1129.27     1169.17     26.82 o 
   5   0   4     5047.11     4985.37     73.22 o 
   6   0   4     1505.34     1589.13     43.06 o 
   7   0   4      443.86      438.08     22.39 o 
   8   0   4      562.89      682.48     36.84 o 
   9   0   4      654.73      755.05     66.29 o 
  10   0   4      343.15      393.30     23.15 o 
   1   1   4      122.81      143.36     18.53 o 
   2   1   4      285.50      310.01     20.55 o 
   3   1   4       44.45       45.25     14.31 o 
   4   1   4       30.13      109.81     10.21 o 
   5   1   4        1.71        4.64     12.02 o 
   6   1   4      331.49      288.00     13.90 o 
   7   1   4       65.98       61.60     12.85 o 
   8   1   4       13.40      -13.58     13.58 o 
   9   1   4       56.79       80.01     17.06 o 
  10   1   4       43.47      -13.28     13.28 o 
   0   2   4     2143.06     2230.74     57.92 o 
   1   2   4     1341.46     1481.78     64.72 o 
   2   2   4       59.74       63.93     12.44 o 
   3   2   4      289.32      306.51     17.19 o 
   4   2   4     1355.04     1373.80     21.37 o 
   5   2   4     1396.78     1423.43     24.77 o 
   6   2   4      381.38      362.55     14.27 o 
   7   2   4       50.10      109.18     13.27 o 
   8   2   4      272.35      251.75     15.50 o 
   9   2   4      437.02      436.95     25.48 o 
  10   2   4      335.48      328.46     15.83 o 
   1   3   4      304.71      340.32     15.13 o 
   2   3   4      240.30      242.24     15.06 o 
   3   3   4      589.84      563.26     16.25 o 
   4   3   4      321.52      321.13     11.72 o 
   5   3   4        1.12      123.91     17.28 o 
   6   3   4      149.81      208.27     15.43 o 
   7   3   4      616.94      621.06     18.68 o 
   8   3   4      156.62      251.07     15.81 o 
   9   3   4        4.15        3.73     13.25 o 
  10   3   4       11.00       20.36     13.89 o 
   0   4   4     2328.21     2235.34     60.96 o 
   1   4   4      814.39      802.63     23.03 o 
   2   4   4       14.12       27.32      9.89 o 
   3   4   4      188.41      193.17     12.45 o 
   4   4   4     1009.47     1040.50     18.93 o 
   5   4   4      407.00      405.13     14.02 o 
   6   4   4      172.68      210.79     14.24 o 
   7   4   4      366.87      339.88     15.43 o 
   8   4   4      120.18      149.25     14.98 o 
   9   4   4      569.30      566.36     16.54 o 
  10   4   4      233.40      236.65     15.46 o 
   1   5   4      600.15      623.72     20.09 o 
   2   5   4     1988.01     2008.50     34.66 o 
   3   5   4     1379.52     1397.77     21.09 o 
   4   5   4      204.85      203.63     11.60 o 
   5   5   4        2.00        8.33     11.91 o 
   6   5   4      431.35      447.93     16.90 o 
   7   5   4      840.66      830.66     20.91 o 
   8   5   4      656.19      649.69     19.49 o 
   9   5   4      116.07      112.55     12.66 o 
  10   5   4       44.14       10.90     14.03 o 
   0   6   4      367.83      356.93     18.51 o 
   1   6   4      288.52      294.27     22.98 o 
   2   6   4        0.26       13.84     10.76 o 
   3   6   4      112.59      165.85     12.63 o 
   4   6   4      137.03      151.88     11.64 o 
   5   6   4      190.92      208.31     13.87 o 
   6   6   4        6.41        1.05     13.24 o 
   7   6   4        0.00       52.93     14.84 o 
   8   6   4        4.05       26.88     13.14 o 
   9   6   4       86.50      114.78     11.70 o 
  10   6   4       32.07       44.46     14.21 o 
   1   7   4      709.37      717.18     25.48 o 
   2   7   4     1378.04     1333.78     24.25 o 
   3   7   4     1569.67     1615.01     27.01 o 
   4   7   4      544.33      591.94     17.76 o 
   5   7   4        7.15       15.69     12.52 o 
   6   7   4      777.69      780.76     21.77 o 
   7   7   4      832.66      877.54     21.00 o 
   8   7   4      514.68      505.59     18.19 o 
   9   7   4      234.37      230.29     12.72 o 
  10   7   4       62.73       68.51     14.41 o 
   0   8   4        0.09       -3.33     25.65 o 
   1   8   4      117.42      146.74     12.04 o 
   2   8   4        9.01       11.57     11.99 o 
   3   8   4      324.37      302.90     14.73 o 
   4   8   4        0.02        1.92     14.10 o 
   5   8   4        0.39       17.95     12.93 o 
   6   8   4        3.30        1.86     14.98 o 
   7   8   4       33.32       32.96     13.25 o 
   8   8   4       14.92       21.44     12.27 o 
   9   8   4       14.53       23.78     11.99 o 
  10   8   4       57.37       25.93     19.14 o 
   1   9   4     1098.29     1074.00     22.24 o 
   2   9   4     2300.44     2368.62     34.07 o 
   3   9   4     2279.18     2126.57     35.79 o 
   4   9   4      239.71      250.10     17.16 o 
   5   9   4      119.74      165.27     17.28 o 
   6   9   4      521.59      559.74     19.90 o 
   7   9   4     1012.33     1059.73     27.02 o 
   8   9   4      417.71      422.00     14.70 o 
   9   9   4       81.34      112.97     12.76 o 
   0  10   4      509.42      572.97     27.37 o 
   1  10   4      107.55      137.83     13.30 o 
   2  10   4       41.95       69.29     13.37 o 
   3  10   4        0.23       93.35     15.12 o 
   4  10   4      446.63      460.18     19.72 o 
   5  10   4      224.91      254.56     18.76 o 
   6  10   4      169.61      198.93     17.42 o 
   7  10   4       68.04      109.70     15.73 o 
   8  10   4      128.01      156.17     12.30 o 
   9  10   4       41.19       40.50     13.44 o 
   1  11   4      424.49      436.14     17.54 o 
   2  11   4     1539.88     1585.88     31.07 o 
   3  11   4     1412.66     1490.11     30.84 o 
   4  11   4       27.51       60.69     17.45 o 
   5  11   4       43.45        4.69     13.11 o 
   6  11   4      472.54      442.93     23.27 o 
   7  11   4      890.25      910.75     29.62 o 
   8  11   4      236.18      238.53     13.80 o 
   9  11   4       26.95       26.14     13.78 o 
   0  12   4     1138.80     1106.19     36.18 o 
   1  12   4     1591.70     1448.54     36.78 o 
   2  12   4        1.83        2.90     14.90 o 
   3  12   4     1483.89     1430.55     34.37 o 
   4  12   4       98.06      120.95     19.05 o 
   5  12   4       53.59       44.10     14.34 o 
   6  12   4      207.12      160.89     17.25 o 
   7  12   4       46.50       71.31     12.46 o 
   8  12   4      103.21      134.11     14.74 o 
   9  12   4      172.99      193.71     16.73 o 
   1  13   4      663.06      712.23     29.89 o 
   2  13   4      319.29      370.57     21.81 o 
   3  13   4      506.26      493.14     23.05 o 
   4  13   4      153.05      122.14     14.00 o 
   5  13   4       52.12       77.44     15.46 o 
   6  13   4      193.07      170.05     14.30 o 
   7  13   4      366.05      319.60     17.34 o 
   8  13   4      136.00      139.40     15.39 o 
   0  14   4     1966.61     1975.39     65.29 o 
   1  14   4     1004.48     1021.65     34.85 o 
   2  14   4       83.29       86.44     18.40 o 
   3  14   4      155.53      161.04     13.67 o 
   4  14   4     1240.48     1197.58     32.31 o 
   5  14   4     1104.42     1137.14     30.39 o 
   6  14   4      478.65      483.88     18.64 o 
   7  14   4       65.98       83.39     13.64 o 
   8  14   4      276.60      282.35     17.26 o 
   1  15   4       16.23       44.86     21.18 o 
   2  15   4        2.98       89.64     19.65 o 
   3  15   4       19.57       32.72     14.10 o 
   4  15   4       46.36       75.66     15.62 o 
   5  15   4        8.33       99.44     11.79 o 
   6  15   4      118.09      112.59     13.63 o 
   7  15   4      110.92      145.17     15.25 o 
   8  15   4        1.17        0.54     15.85 o 
   0  16   4     1223.32     1219.21     55.96 o 
   1  16   4      501.09      576.82     28.73 o 
   2  16   4      137.71      116.51     15.66 o 
   3  16   4       26.50       46.86     11.73 o 
   4  16   4     1032.93     1029.91     22.25 o 
   5  16   4     1884.60     1714.52     28.01 o 
   6  16   4      321.65      328.40     15.43 o 
   7  16   4       22.34       33.62     16.69 o 
   1  17   4        3.62       21.05     11.51 o 
   2  17   4        1.47        3.29     11.85 o 
   3  17   4        3.25        7.14     12.40 o 
   4  17   4      164.72      172.33     13.31 o 
   5  17   4       17.78       43.69     13.45 o 
   6  17   4        6.82       18.77     14.17 o 
   7  17   4        6.49       15.11     16.94 o 
   0  18   4      983.31      998.16     81.61 o 
   1  18   4      825.63      796.76     27.97 o 
   2  18   4      114.52      100.29     14.17 o 
   3  18   4       97.73       93.17     14.76 o 
   4  18   4      755.08      742.56     24.19 o 
   5  18   4     1125.00     1123.70     27.33 o 
   6  18   4      387.30      422.26     28.52 o 
   1  19   4       48.42       69.24     14.84 o 
   2  19   4      543.40      571.38     21.80 o 
   3  19   4      185.03      214.56     17.17 o 
   4  19   4      113.00      113.00     20.20 o 
   5  19   4       48.40       95.51     17.15 o 
   6  19   4      132.54      152.62     22.95 o 
   0  20   4      254.09      326.87     26.65 o 
   1  20   4      654.40      681.37     26.01 o 
   2  20   4       24.85       36.45     16.87 o 
   3  20   4      296.08      315.87     22.44 o 
   4  20   4      318.25      280.36     19.08 o 
   5  20   4      756.60      751.18     30.07 o 
   1  21   4      198.93      218.01     19.91 o 
   2  21   4      476.89      504.96     45.22 o 
   3  21   4      509.91      442.88     25.05 o 
   4  21   4      222.49      265.02     23.34 o 
   5  21   4       21.15       24.65     38.64 o 
   0  22   4       58.63       97.27     41.31 o 
   1  22   4      265.22      262.17     30.85 o 
   2  22   4       11.72       16.19     30.98 o 
   3  22   4      117.14      107.87     21.75 o 
   4  22   4       73.64       84.73     28.48 o 
   1  23   4      496.88      503.57     35.57 o 
   2  23   4     1012.90     1116.02     45.89 o 
   1   0   5      109.61       61.83     31.52 o 
   2   0   5      529.08      531.24     39.91 o 
   0   1   5       42.90       93.74     53.30 o 
   1   1   5       41.85       44.95     24.62 o 
   2   1   5        3.84       29.85     27.41 o 
   3   1   5        8.84       11.99     47.30 o 
   1   2   5      437.55      474.76     27.29 o 
   2   2   5      328.12      338.76     45.46 o 
   3   2   5      729.15      746.86     43.27 o 
   0   3   5       22.63       12.56     32.02 o 
   1   3   5      113.55       95.27     27.03 o 
   2   3   5       24.21      -24.02     31.80 o 
   3   3   5        9.26       34.56     57.96 o 
   1   4   5      505.34      495.93     33.17 o 
   2   4   5      210.33      273.79     78.62 o 
   3   4   5      672.10      708.52     51.63 o 
   0   5   5      452.43      546.31     59.29 o 
   1   5   5      492.31      522.77     40.51 o 
   2   5   5       27.96       65.75     32.97 o 
   3   5   5       37.30       46.78     73.29 o 
   1   6   5      110.17      213.20     50.63 o 
   2   6   5       55.90       23.72     33.09 o 
   3   6   5      147.91      191.21     49.97 o 
                                                 
